# Supplementary material for: Metal‐Mediated Oligomerization Reactions of the Cyaphide Anion
Source: Angew Chem Int Ed Engl. 2023 Feb 1;62(11):e202218047. doi: 10.1002/anie.202218047 (PMC10946887; doi:10.1002/anie.202218047)
Supplement: Supplementary file 1 — Supporting Information [file ANIE-62-0-s002.cif]

 
data_ESY373
# start Validation Reply Form
_vrf_PLAT220_ESY373
;
PROBLEM: NonSolvent Resd 1 C Ueq(max)/Ueq(min) Range
RESPONSE: There is some positional disorder of the molecule in the asymmetric
unit. A minor disordered component (approx. 10% occupancy) can be modeled for
elements with large scattering factors (Au and Sm), however the disordered
components of the light atoms could not be located in the Fourier difference
map. This affects the carbene substituents in particular. This is an inherent
issue with the sample as it was found for every crystal we analyzed. 
;
_vrf_PLAT242_ESY373
;
PROBLEM: Low MainMol Ueq as Compared to Neighbors of
RESPONSE: As above.
;
# end Validation Reply Form
 
_audit_creation_method            'SHELXL-2018/1'
_shelx_SHELXL_version_number      '2018/1'
_chemical_name_systematic
;
 [(Cp*)2Sm(CP)Au(IDipp)]2
;
_publ_contact_author
;
 Dr. J. M. Goicoechea           
 Chemistry Research Laboratory
 University of Oxford
 Mansfield Road
 Oxford
 OX1 3TA
 UK
;   
_publ_contact_author_phone      '+44 1865 275961'
_contact_author_fax             '+44 1865 272690'
_publ_contact_author_email      'jose.goicoechea@chem.ox.ac.uk'
_chemical_name_common             .
_chemical_melting_point           .
_chemical_formula_moiety
 'C96 H132 Au2 N4 P2 Sm2'
_chemical_formula_sum
 'C96 H132 Au2 N4 P2 Sm2' 
_chemical_formula_weight          2098.62

loop_
 _atom_type_symbol
 _atom_type_description
 _atom_type_scat_dispersion_real
 _atom_type_scat_dispersion_imag
 _atom_type_scat_source
 'C'  'C'   0.0181   0.0091
 'International Tables Vol C Tables 4.2.6.8 and 6.1.1.4'
 'H'  'H'   0.0000   0.0000
 'International Tables Vol C Tables 4.2.6.8 and 6.1.1.4'
 'N'  'N'   0.0311   0.0180
 'International Tables Vol C Tables 4.2.6.8 and 6.1.1.4'
 'P'  'P'   0.2955   0.4335
 'International Tables Vol C Tables 4.2.6.8 and 6.1.1.4'
 'Sm'  'Sm'  -5.3236  12.2178
 'International Tables Vol C Tables 4.2.6.8 and 6.1.1.4'
 'Au'  'Au'  -4.4197   7.2980
 'International Tables Vol C Tables 4.2.6.8 and 6.1.1.4'
 
_space_group_crystal_system       monoclinic
_space_group_IT_number            14
_space_group_name_H-M_alt         'P 21/n'
_space_group_name_Hall            '-P 2yn'
 
_shelx_space_group_comment
;
The symmetry employed for this shelxl refinement is uniquely defined
by the following loop, which should always be used as a source of
symmetry information in preference to the above space-group names.
They are only intended as comments.
;
 
loop_
 _space_group_symop_operation_xyz
 'x, y, z'
 '-x+1/2, y+1/2, -z+1/2'
 '-x, -y, -z'
 'x-1/2, -y-1/2, z-1/2'
 
_cell_length_a                    13.3207(2)
_cell_length_b                    22.0522(3)
_cell_length_c                    16.0911(2)
_cell_angle_alpha                 90
_cell_angle_beta                  96.1520(10)
_cell_angle_gamma                 90
_cell_volume                      4699.55(11)
_cell_formula_units_Z             2
_cell_measurement_temperature     150(2)
_cell_measurement_reflns_used     22878
_cell_measurement_theta_min       3.8410
_cell_measurement_theta_max       76.4630
 
_exptl_crystal_description        'block'
_exptl_crystal_colour             'orange'
_exptl_crystal_density_meas       .
_exptl_crystal_density_method     .
_exptl_crystal_density_diffrn     1.483          
_exptl_crystal_F_000              2096
_exptl_transmission_factor_min    .
_exptl_transmission_factor_max    .
_exptl_crystal_size_max           0.160
_exptl_crystal_size_mid           0.100
_exptl_crystal_size_min           0.080
_exptl_absorpt_coefficient_mu     15.617
_shelx_estimated_absorpt_T_min    0.189
_shelx_estimated_absorpt_T_max    0.368
_exptl_absorpt_correction_type    multi-scan
_exptl_absorpt_correction_T_min   0.57102
_exptl_absorpt_correction_T_max   1.00000
_exptl_absorpt_process_details
;
CrysAlisPro 1.171.41.117a (Rigaku Oxford Diffraction, 2021)
Empirical absorption correction using spherical harmonics,
implemented in SCALE3 ABSPACK scaling algorithm.
;
_exptl_absorpt_special_details    .

_diffrn_ambient_temperature       150(2)
_diffrn_radiation_wavelength      1.54184
_diffrn_radiation_type            CuK\a
_diffrn_source                    'micro-focus sealed X-ray tube'
_diffrn_source_type               'SuperNova (Cu) X-ray Source'
_diffrn_measurement_device        'four-circle diffractometer'
_diffrn_measurement_device_type   'SuperNova, Dual, Cu at home/near, Atlas'
_diffrn_measurement_method        '\w scans'
_diffrn_detector                  'CCD plate'
_diffrn_detector_type             Atlas
_diffrn_detector_area_resol_mean  10.5035
_diffrn_reflns_number             57858
_diffrn_reflns_av_unetI/netI      0.0467
_diffrn_reflns_av_R_equivalents   0.0663
_diffrn_reflns_limit_h_min        -16
_diffrn_reflns_limit_h_max        16
_diffrn_reflns_limit_k_min        -27
_diffrn_reflns_limit_k_max        25
_diffrn_reflns_limit_l_min        -20
_diffrn_reflns_limit_l_max        16
_diffrn_reflns_theta_min          3.893
_diffrn_reflns_theta_max          76.427
_diffrn_reflns_theta_full         67.684
_diffrn_measured_fraction_theta_max   0.992
_diffrn_measured_fraction_theta_full  1.000
_diffrn_reflns_Laue_measured_fraction_max    0.992
_diffrn_reflns_Laue_measured_fraction_full   1.000
_diffrn_reflns_point_group_measured_fraction_max   0.992
_diffrn_reflns_point_group_measured_fraction_full  1.000
_reflns_number_total              9796
_reflns_number_gt                 8123
_reflns_threshold_expression      'I > 2\s(I)'
_reflns_Friedel_coverage          0.000
_reflns_Friedel_fraction_max      .
_reflns_Friedel_fraction_full     .
 
_reflns_special_details
;
 Reflections were merged by SHELXL according to the crystal
 class for the calculation of statistics and refinement.
 
 _reflns_Friedel_fraction is defined as the number of unique
 Friedel pairs measured divided by the number that would be
 possible theoretically, ignoring centric projections and
 systematic absences.
;
 
_computing_data_collection        'CrysAlisPro 1.171.41.117a (Rigaku OD, 2021)'
_computing_cell_refinement        'CrysAlisPro 1.171.41.117a (Rigaku OD, 2021)'
_computing_data_reduction         'CrysAlisPro 1.171.41.117a (Rigaku OD, 2021)'
_computing_structure_solution     'SHELXS-97 (Sheldrick, 1990)'
_computing_structure_refinement   'SHELXL-2018/1 (Sheldrick, 2018)'
_computing_molecular_graphics     .
_computing_publication_material   .
_refine_special_details           .

_refine_ls_structure_factor_coef  Fsqd
_refine_ls_matrix_type            full
_refine_ls_weighting_scheme       calc
_refine_ls_weighting_details
'w=1/[\s^2^(Fo^2^)+(0.0384P)^2^+11.7683P] where P=(Fo^2^+2Fc^2^)/3'
_atom_sites_solution_primary      .
_atom_sites_solution_secondary    .
_atom_sites_solution_hydrogens    geom
_refine_ls_hydrogen_treatment     constr
_refine_ls_extinction_method      none
_refine_ls_extinction_coef        .
_refine_ls_number_reflns          9796
_refine_ls_number_parameters      515
_refine_ls_number_restraints      0
_refine_ls_R_factor_all           0.0533
_refine_ls_R_factor_gt            0.0385
_refine_ls_wR_factor_ref          0.0994
_refine_ls_wR_factor_gt           0.0901
_refine_ls_goodness_of_fit_ref    1.066
_refine_ls_restrained_S_all       1.066
_refine_ls_shift/su_max           0.002
_refine_ls_shift/su_mean          0.000
 
loop_
 _atom_site_label
 _atom_site_type_symbol
 _atom_site_fract_x
 _atom_site_fract_y
 _atom_site_fract_z
 _atom_site_U_iso_or_equiv
 _atom_site_adp_type
 _atom_site_occupancy
 _atom_site_site_symmetry_order  
 _atom_site_calc_flag
 _atom_site_refinement_flags_posn
 _atom_site_refinement_flags_adp
 _atom_site_refinement_flags_occupancy
 _atom_site_disorder_assembly
 _atom_site_disorder_group
Au1 Au 0.64781(2) 0.62418(2) 0.16298(2) 0.02702(7) Uani 0.8957(10) 1 d . . P A 1
Sm1 Sm 0.43028(3) 0.48366(2) 0.15760(2) 0.03100(9) Uani 0.8957(10) 1 d . . P A 1
Au1A Au 0.69543(15) 0.62979(9) 0.10372(14) 0.0378(8) Uani 0.1043(10) 1 d . . P A 2
Sm1A Sm 0.3996(3) 0.45866(18) 0.1338(2) 0.0326(8) Uani 0.1043(10) 1 d . . P A 2
C1 C 0.5527(4) 0.5580(2) 0.1149(4) 0.0392(12) Uani 1 1 d . . . . .
P1 P 0.55815(13) 0.53767(7) 0.01855(11) 0.0505(4) Uani 1 1 d . . . . .
C2 C 0.7440(4) 0.6897(3) 0.2120(3) 0.0370(11) Uani 1 1 d . . . . .
N1 N 0.7508(4) 0.7482(2) 0.1887(3) 0.0430(11) Uani 1 1 d . . . . .
N2 N 0.8169(3) 0.6835(2) 0.2764(3) 0.0363(9) Uani 1 1 d . . . . .
C3 C 0.8260(5) 0.7783(3) 0.2392(4) 0.0489(15) Uani 1 1 d . . . . .
H3 H 0.844671 0.819647 0.235287 0.059 Uiso 1 1 calc R U . . .
C4 C 0.8665(5) 0.7380(3) 0.2938(4) 0.0448(13) Uani 1 1 d . . . . .
H4 H 0.919669 0.745109 0.336839 0.054 Uiso 1 1 calc R U . . .
C5 C 0.6930(6) 0.7769(3) 0.1192(4) 0.0520(16) Uani 1 1 d . . . . .
C6 C 0.6015(7) 0.8030(3) 0.1310(5) 0.064(2) Uani 1 1 d . . . . .
C7 C 0.5515(8) 0.8352(4) 0.0630(6) 0.084(3) Uani 1 1 d . . . . .
H7 H 0.489172 0.854797 0.069067 0.100 Uiso 1 1 calc R U . . .
C8 C 0.5921(9) 0.8385(5) -0.0120(6) 0.089(3) Uani 1 1 d . . . . .
H8 H 0.556435 0.859205 -0.057866 0.107 Uiso 1 1 calc R U . . .
C9 C 0.6814(9) 0.8129(5) -0.0209(5) 0.084(3) Uani 1 1 d . . . . .
H9 H 0.708718 0.816653 -0.072858 0.100 Uiso 1 1 calc R U . . .
C10 C 0.7362(7) 0.7804(4) 0.0448(5) 0.066(2) Uani 1 1 d . . . . .
C11 C 0.5567(7) 0.7993(4) 0.2140(5) 0.076(3) Uani 1 1 d . . . . .
H11 H 0.593396 0.766026 0.246732 0.091 Uiso 1 1 calc R U . . .
C12 C 0.4480(13) 0.7832(8) 0.2058(8) 0.151(8) Uani 1 1 d . . . . .
H12A H 0.407746 0.818354 0.185320 0.227 Uiso 1 1 calc R U . . .
H12B H 0.428750 0.770972 0.260503 0.227 Uiso 1 1 calc R U . . .
H12C H 0.435641 0.749512 0.166277 0.227 Uiso 1 1 calc R U . . .
C13 C 0.5740(10) 0.8557(8) 0.2645(10) 0.147(7) Uani 1 1 d . . . . .
H13A H 0.645512 0.866865 0.268132 0.221 Uiso 1 1 calc R U . . .
H13B H 0.554711 0.848756 0.320821 0.221 Uiso 1 1 calc R U . . .
H13C H 0.532945 0.888666 0.237781 0.221 Uiso 1 1 calc R U . . .
C14 C 0.8375(7) 0.7501(5) 0.0335(5) 0.081(3) Uani 1 1 d . . . . .
H14 H 0.862591 0.733131 0.089588 0.098 Uiso 1 1 calc R U . . .
C15 C 0.8280(11) 0.6993(12) -0.0219(15) 0.251(16) Uani 1 1 d . . . . .
H15A H 0.800279 0.664700 0.006325 0.377 Uiso 1 1 calc R U . . .
H15B H 0.894509 0.688638 -0.038228 0.377 Uiso 1 1 calc R U . . .
H15C H 0.782540 0.709762 -0.071827 0.377 Uiso 1 1 calc R U . . .
C16 C 0.9133(12) 0.7928(9) 0.0136(15) 0.208(11) Uani 1 1 d . . . . .
H16A H 0.980183 0.778210 0.036184 0.312 Uiso 1 1 calc R U . . .
H16B H 0.900406 0.832295 0.038366 0.312 Uiso 1 1 calc R U . . .
H16C H 0.910754 0.796997 -0.047195 0.312 Uiso 1 1 calc R U . . .
C17 C 0.8442(4) 0.6280(3) 0.3221(3) 0.0369(11) Uani 1 1 d . . . . .
C18 C 0.8007(5) 0.6158(4) 0.3941(4) 0.0554(17) Uani 1 1 d . . . . .
C19 C 0.8354(8) 0.5619(5) 0.4374(6) 0.079(3) Uani 1 1 d . . . . .
H19 H 0.808673 0.551362 0.487898 0.095 Uiso 1 1 calc R U . . .
C20 C 0.9060(8) 0.5254(4) 0.4080(8) 0.090(3) Uani 1 1 d . . . . .
H20 H 0.928270 0.489960 0.438252 0.108 Uiso 1 1 calc R U . . .
C21 C 0.9453(7) 0.5394(4) 0.3349(7) 0.082(3) Uani 1 1 d . . . . .
H21 H 0.993782 0.513165 0.314726 0.098 Uiso 1 1 calc R U . . .
C22 C 0.9156(5) 0.5913(3) 0.2896(5) 0.0552(18) Uani 1 1 d . . . . .
C23 C 0.7221(7) 0.6555(5) 0.4255(5) 0.077(2) Uani 1 1 d . . . . .
H23 H 0.708150 0.688758 0.383642 0.092 Uiso 1 1 calc R U . . .
C24 C 0.6244(9) 0.6209(9) 0.4278(10) 0.146(7) Uani 1 1 d . . . . .
H24A H 0.613284 0.594657 0.378470 0.220 Uiso 1 1 calc R U . . .
H24B H 0.568234 0.649596 0.427835 0.220 Uiso 1 1 calc R U . . .
H24C H 0.628308 0.596006 0.478468 0.220 Uiso 1 1 calc R U . . .
C25 C 0.7572(10) 0.6856(7) 0.5088(7) 0.109(4) Uani 1 1 d . . . . .
H25A H 0.774349 0.654366 0.551242 0.163 Uiso 1 1 calc R U . . .
H25B H 0.702948 0.711248 0.525913 0.163 Uiso 1 1 calc R U . . .
H25C H 0.816804 0.710584 0.502717 0.163 Uiso 1 1 calc R U . . .
C26 C 0.9612(6) 0.6072(5) 0.2103(5) 0.079(3) Uani 1 1 d . . . . .
H26 H 0.922809 0.642755 0.184778 0.094 Uiso 1 1 calc R U . . .
C27 C 0.9484(10) 0.5553(8) 0.1462(8) 0.151(8) Uani 1 1 d . . . . .
H27A H 0.984247 0.519285 0.169445 0.226 Uiso 1 1 calc R U . . .
H27B H 0.976415 0.567671 0.094909 0.226 Uiso 1 1 calc R U . . .
H27C H 0.876542 0.545928 0.133441 0.226 Uiso 1 1 calc R U . . .
C28 C 1.0711(7) 0.6266(6) 0.2274(7) 0.092(3) Uani 1 1 d . . . . .
H28A H 1.109250 0.595328 0.260579 0.139 Uiso 1 1 calc R U . . .
H28B H 1.075060 0.664930 0.258458 0.139 Uiso 1 1 calc R U . . .
H28C H 1.099762 0.632076 0.174333 0.139 Uiso 1 1 calc R U . . .
C29 C 0.5783(5) 0.3976(3) 0.1665(4) 0.0531(16) Uani 1 1 d . . . . .
C30 C 0.4890(6) 0.3659(4) 0.1744(6) 0.073(3) Uani 1 1 d . . . . .
C31 C 0.4576(7) 0.3796(5) 0.2514(8) 0.084(3) Uani 1 1 d . . . . .
C32 C 0.5256(8) 0.4209(5) 0.2897(5) 0.077(3) Uani 1 1 d . . . . .
C33 C 0.6007(5) 0.4325(3) 0.2374(4) 0.0515(15) Uani 1 1 d . . . . .
C34 C 0.6427(9) 0.3884(6) 0.0954(6) 0.122(6) Uani 1 1 d . . . . .
H34A H 0.659089 0.427828 0.072343 0.183 Uiso 1 1 calc R U . . .
H34B H 0.605505 0.363836 0.051620 0.183 Uiso 1 1 calc R U . . .
H34C H 0.705260 0.367428 0.116379 0.183 Uiso 1 1 calc R U . . .
C35 C 0.4376(11) 0.3218(5) 0.1117(12) 0.179(10) Uani 1 1 d . . . . .
H35A H 0.372579 0.338558 0.088070 0.268 Uiso 1 1 calc R U . . .
H35B H 0.426302 0.283237 0.139612 0.268 Uiso 1 1 calc R U . . .
H35C H 0.480488 0.314881 0.066821 0.268 Uiso 1 1 calc R U . . .
C36 C 0.3740(9) 0.3470(7) 0.2908(13) 0.184(10) Uani 1 1 d . . . . .
H36A H 0.317879 0.375075 0.295565 0.276 Uiso 1 1 calc R U . . .
H36B H 0.400058 0.332468 0.346520 0.276 Uiso 1 1 calc R U . . .
H36C H 0.350258 0.312491 0.255722 0.276 Uiso 1 1 calc R U . . .
C37 C 0.5278(14) 0.4448(8) 0.3777(6) 0.164(9) Uani 1 1 d . . . . .
H37A H 0.484501 0.419612 0.409112 0.246 Uiso 1 1 calc R U . . .
H37B H 0.503247 0.486700 0.376137 0.246 Uiso 1 1 calc R U . . .
H37C H 0.597233 0.443596 0.404912 0.246 Uiso 1 1 calc R U . . .
C38 C 0.6937(8) 0.4695(5) 0.2596(9) 0.108(5) Uani 1 1 d . . . . .
H38A H 0.739821 0.447436 0.300437 0.162 Uiso 1 1 calc R U . . .
H38B H 0.675161 0.508213 0.283687 0.162 Uiso 1 1 calc R U . . .
H38C H 0.726978 0.477138 0.209172 0.162 Uiso 1 1 calc R U . . .
C39 C 0.2976(4) 0.5799(3) 0.1496(4) 0.0430(13) Uani 1 1 d . . . . .
C40 C 0.2397(5) 0.5315(3) 0.1130(4) 0.0495(14) Uani 1 1 d . . . . .
C41 C 0.2283(5) 0.4891(4) 0.1788(7) 0.073(3) Uani 1 1 d . . . . .
C42 C 0.2789(6) 0.5131(5) 0.2533(5) 0.068(2) Uani 1 1 d . . . . .
C43 C 0.3226(5) 0.5680(4) 0.2352(4) 0.0539(16) Uani 1 1 d . . . . .
C44 C 0.3187(6) 0.6388(3) 0.1087(5) 0.0609(18) Uani 1 1 d . . . . .
H44A H 0.299674 0.672480 0.143558 0.091 Uiso 1 1 calc R U . . .
H44B H 0.279399 0.641034 0.053694 0.091 Uiso 1 1 calc R U . . .
H44C H 0.390837 0.641529 0.102026 0.091 Uiso 1 1 calc R U . . .
C45 C 0.1878(5) 0.5279(5) 0.0246(5) 0.072(2) Uani 1 1 d . . . . .
H45A H 0.195742 0.566622 -0.003986 0.108 Uiso 1 1 calc R U . . .
H45B H 0.115819 0.519497 0.026247 0.108 Uiso 1 1 calc R U . . .
H45C H 0.218293 0.495379 -0.005712 0.108 Uiso 1 1 calc R U . . .
C46 C 0.1647(8) 0.4325(5) 0.1648(11) 0.141(7) Uani 1 1 d . . . . .
H46A H 0.093374 0.443838 0.153547 0.212 Uiso 1 1 calc R U . . .
H46B H 0.173969 0.406907 0.214819 0.212 Uiso 1 1 calc R U . . .
H46C H 0.185401 0.410024 0.116917 0.212 Uiso 1 1 calc R U . . .
C47 C 0.2665(11) 0.4886(8) 0.3395(8) 0.150(8) Uani 1 1 d . . . . .
H47A H 0.235683 0.448197 0.334371 0.226 Uiso 1 1 calc R U . . .
H47B H 0.222988 0.515833 0.367744 0.226 Uiso 1 1 calc R U . . .
H47C H 0.332783 0.485779 0.372162 0.226 Uiso 1 1 calc R U . . .
C48 C 0.3755(8) 0.6117(5) 0.2967(6) 0.090(3) Uani 1 1 d . . . . .
H48A H 0.332945 0.647492 0.301483 0.135 Uiso 1 1 calc R U . . .
H48B H 0.439781 0.624056 0.277383 0.135 Uiso 1 1 calc R U . . .
H48C H 0.388439 0.592029 0.351435 0.135 Uiso 1 1 calc R U . . .
 
loop_
 _atom_site_aniso_label
 _atom_site_aniso_U_11
 _atom_site_aniso_U_22
 _atom_site_aniso_U_33
 _atom_site_aniso_U_23
 _atom_site_aniso_U_13
 _atom_site_aniso_U_12
Au1 0.02643(11) 0.02457(11) 0.02855(11) -0.00138(8) -0.00398(7) -0.00267(8)
Sm1 0.02815(17) 0.02753(19) 0.03678(18) 0.00411(15) 0.00101(13) 0.00004(15)
Au1A 0.0311(11) 0.0287(11) 0.0500(13) -0.0079(8) -0.0116(9) -0.0017(8)
Sm1A 0.0270(15) 0.0282(16) 0.0427(17) 0.0058(14) 0.0037(12) 0.0038(13)
C1 0.032(3) 0.026(2) 0.058(3) -0.003(2) -0.005(2) -0.004(2)
P1 0.0487(8) 0.0390(8) 0.0584(9) -0.0109(7) -0.0184(7) 0.0099(7)
C2 0.037(3) 0.031(3) 0.041(3) -0.006(2) -0.009(2) -0.002(2)
N1 0.052(3) 0.027(2) 0.046(3) -0.0063(19) -0.010(2) -0.009(2)
N2 0.031(2) 0.035(2) 0.040(2) -0.0067(18) -0.0058(18) -0.0032(18)
C3 0.056(4) 0.039(3) 0.049(3) -0.011(3) -0.008(3) -0.016(3)
C4 0.045(3) 0.045(3) 0.041(3) -0.013(2) -0.006(2) -0.011(3)
C5 0.069(4) 0.038(3) 0.043(3) -0.006(2) -0.019(3) -0.008(3)
C6 0.085(5) 0.035(3) 0.065(4) -0.011(3) -0.023(4) 0.010(3)
C7 0.103(7) 0.053(5) 0.086(6) -0.004(4) -0.037(5) 0.018(5)
C8 0.116(9) 0.072(6) 0.070(6) 0.017(5) -0.035(6) -0.006(6)
C9 0.111(8) 0.083(6) 0.051(4) 0.013(4) -0.018(5) -0.034(6)
C10 0.083(5) 0.059(4) 0.051(4) 0.000(3) -0.013(4) -0.024(4)
C11 0.085(6) 0.068(5) 0.071(5) -0.005(4) -0.012(4) 0.032(5)
C12 0.188(16) 0.164(15) 0.103(9) -0.011(9) 0.019(9) -0.122(14)
C13 0.101(9) 0.176(16) 0.176(14) -0.112(13) 0.064(9) -0.054(10)
C14 0.076(6) 0.112(8) 0.055(4) -0.008(4) 0.003(4) -0.036(5)
C15 0.074(9) 0.35(4) 0.33(3) -0.25(3) 0.030(13) -0.035(14)
C16 0.101(11) 0.152(17) 0.38(3) 0.058(19) 0.072(16) -0.050(11)
C17 0.030(2) 0.033(3) 0.047(3) -0.007(2) -0.003(2) -0.004(2)
C18 0.047(3) 0.069(5) 0.048(3) 0.008(3) -0.007(3) -0.008(3)
C19 0.080(6) 0.090(7) 0.064(5) 0.024(5) -0.012(4) -0.026(5)
C20 0.088(7) 0.054(5) 0.112(8) 0.008(5) -0.054(6) 0.007(5)
C21 0.065(5) 0.064(5) 0.105(7) -0.031(5) -0.047(5) 0.024(4)
C22 0.035(3) 0.057(4) 0.068(4) -0.028(3) -0.018(3) 0.009(3)
C23 0.057(4) 0.109(8) 0.066(5) -0.003(5) 0.019(4) 0.004(5)
C24 0.070(7) 0.22(2) 0.152(12) -0.091(13) 0.043(8) -0.030(9)
C25 0.104(9) 0.147(12) 0.079(6) -0.033(7) 0.026(6) -0.017(8)
C26 0.044(4) 0.124(8) 0.066(5) -0.041(5) -0.001(3) 0.024(4)
C27 0.094(8) 0.24(2) 0.127(10) -0.128(12) 0.030(8) -0.028(10)
C28 0.055(5) 0.119(9) 0.105(7) -0.030(7) 0.015(5) 0.007(5)
C29 0.049(3) 0.054(4) 0.056(4) 0.022(3) 0.002(3) 0.019(3)
C30 0.052(4) 0.047(4) 0.111(7) 0.015(4) -0.033(4) 0.010(3)
C31 0.057(5) 0.074(6) 0.128(8) 0.060(6) 0.035(5) 0.025(4)
C32 0.089(6) 0.084(6) 0.060(4) 0.037(4) 0.021(4) 0.042(5)
C33 0.048(3) 0.043(3) 0.061(4) 0.017(3) -0.008(3) 0.009(3)
C34 0.138(10) 0.151(11) 0.088(6) 0.067(7) 0.065(7) 0.115(9)
C35 0.157(13) 0.051(6) 0.29(2) -0.015(9) -0.163(14) 0.028(7)
C36 0.080(7) 0.141(12) 0.35(2) 0.174(16) 0.090(12) 0.039(8)
C37 0.242(19) 0.196(17) 0.054(5) 0.035(8) 0.018(8) 0.140(16)
C38 0.069(6) 0.060(5) 0.181(12) 0.039(7) -0.050(7) -0.006(5)
C39 0.037(3) 0.044(3) 0.049(3) -0.005(2) 0.006(2) 0.009(2)
C40 0.036(3) 0.048(4) 0.065(4) 0.000(3) 0.007(3) 0.011(3)
C41 0.038(3) 0.047(4) 0.140(8) 0.017(4) 0.045(4) 0.010(3)
C42 0.053(4) 0.090(6) 0.066(4) 0.020(4) 0.024(4) 0.026(4)
C43 0.051(4) 0.065(4) 0.046(3) -0.007(3) 0.007(3) 0.015(3)
C44 0.060(4) 0.049(4) 0.075(5) 0.000(3) 0.018(4) 0.012(3)
C45 0.034(3) 0.095(6) 0.085(5) -0.030(5) -0.002(3) 0.007(4)
C46 0.058(6) 0.063(6) 0.31(2) 0.039(9) 0.070(9) 0.007(5)
C47 0.139(11) 0.199(16) 0.130(10) 0.101(11) 0.092(9) 0.107(12)
C48 0.083(6) 0.118(9) 0.065(5) -0.043(5) -0.009(4) 0.028(6)
 
_geom_special_details
;
 All esds (except the esd in the dihedral angle between two l.s. planes)
 are estimated using the full covariance matrix.  The cell esds are taken
 into account individually in the estimation of esds in distances, angles
 and torsion angles; correlations between esds in cell parameters are only
 used when they are defined by crystal symmetry.  An approximate (isotropic)
 treatment of cell esds is used for estimating esds involving l.s. planes.
;
 
loop_
 _geom_bond_atom_site_label_1
 _geom_bond_atom_site_label_2
 _geom_bond_distance
 _geom_bond_site_symmetry_2
 _geom_bond_publ_flag
Au1 C1 2.031(5) . ?
Au1 C2 2.033(5) . ?
Sm1 C1 2.461(6) . ?
Sm1 C30 2.716(7) . ?
Sm1 C29 2.729(6) . ?
Sm1 C33 2.729(6) . ?
Sm1 C43 2.731(7) . ?
Sm1 C32 2.733(7) . ?
Sm1 C42 2.743(7) . ?
Sm1 C31 2.750(8) . ?
Sm1 C41 2.751(6) . ?
Sm1 C39 2.755(6) . ?
Sm1 C40 2.772(6) . ?
Sm1 P1 2.8937(18) 3_665 ?
Au1A C2 2.226(5) . ?
Au1A C1 2.496(6) . ?
Au1A P1 2.968(2) . ?
Sm1A C30 2.420(7) . ?
Sm1A C41 2.556(7) . ?
Sm1A P1 2.574(4) 3_665 ?
Sm1A C31 2.628(9) . ?
Sm1A C40 2.660(7) . ?
Sm1A C29 2.736(7) . ?
Sm1A C42 2.896(8) . ?
Sm1A C32 2.984(9) . ?
Sm1A C39 3.021(7) . ?
Sm1A C1 3.030(7) . ?
Sm1A C33 3.055(7) . ?
C1 P1 1.623(6) . ?
P1 P1 2.306(3) 3_665 ?
C2 N1 1.350(7) . ?
C2 N2 1.350(7) . ?
N1 C3 1.388(7) . ?
N1 C5 1.435(8) . ?
N2 C4 1.386(7) . ?
N2 C17 1.452(7) . ?
C3 C4 1.323(10) . ?
C3 H3 0.9500 . ?
C4 H4 0.9500 . ?
C5 C6 1.380(12) . ?
C5 C10 1.384(11) . ?
C6 C7 1.409(11) . ?
C6 C11 1.522(13) . ?
C7 C8 1.377(16) . ?
C7 H7 0.9500 . ?
C8 C9 1.338(16) . ?
C8 H8 0.9500 . ?
C9 C10 1.415(12) . ?
C9 H9 0.9500 . ?
C10 C14 1.534(14) . ?
C11 C12 1.484(16) . ?
C11 C13 1.491(14) . ?
C11 H11 1.0000 . ?
C12 H12A 0.9800 . ?
C12 H12B 0.9800 . ?
C12 H12C 0.9800 . ?
C13 H13A 0.9800 . ?
C13 H13B 0.9800 . ?
C13 H13C 0.9800 . ?
C14 C15 1.428(19) . ?
C14 C16 1.443(15) . ?
C14 H14 1.0000 . ?
C15 H15A 0.9800 . ?
C15 H15B 0.9800 . ?
C15 H15C 0.9800 . ?
C16 H16A 0.9800 . ?
C16 H16B 0.9800 . ?
C16 H16C 0.9800 . ?
C17 C18 1.377(9) . ?
C17 C22 1.392(9) . ?
C18 C19 1.430(12) . ?
C18 C23 1.492(12) . ?
C19 C20 1.361(16) . ?
C19 H19 0.9500 . ?
C20 C21 1.374(16) . ?
C20 H20 0.9500 . ?
C21 C22 1.390(13) . ?
C21 H21 0.9500 . ?
C22 C26 1.513(13) . ?
C23 C24 1.512(15) . ?
C23 C25 1.524(13) . ?
C23 H23 1.0000 . ?
C24 H24A 0.9800 . ?
C24 H24B 0.9800 . ?
C24 H24C 0.9800 . ?
C25 H25A 0.9800 . ?
C25 H25B 0.9800 . ?
C25 H25C 0.9800 . ?
C26 C28 1.522(12) . ?
C26 C27 1.537(13) . ?
C26 H26 1.0000 . ?
C27 H27A 0.9800 . ?
C27 H27B 0.9800 . ?
C27 H27C 0.9800 . ?
C28 H28A 0.9800 . ?
C28 H28B 0.9800 . ?
C28 H28C 0.9800 . ?
C29 C33 1.381(11) . ?
C29 C30 1.397(12) . ?
C29 C34 1.516(11) . ?
C30 C31 1.383(15) . ?
C30 C35 1.513(14) . ?
C31 C32 1.382(16) . ?
C31 C36 1.519(12) . ?
C32 C33 1.397(12) . ?
C32 C37 1.508(15) . ?
C33 C38 1.495(11) . ?
C34 H34A 0.9800 . ?
C34 H34B 0.9800 . ?
C34 H34C 0.9800 . ?
C35 H35A 0.9800 . ?
C35 H35B 0.9800 . ?
C35 H35C 0.9800 . ?
C36 H36A 0.9800 . ?
C36 H36B 0.9800 . ?
C36 H36C 0.9800 . ?
C37 H37A 0.9800 . ?
C37 H37B 0.9800 . ?
C37 H37C 0.9800 . ?
C38 H38A 0.9800 . ?
C38 H38B 0.9800 . ?
C38 H38C 0.9800 . ?
C39 C43 1.405(9) . ?
C39 C40 1.408(10) . ?
C39 C44 1.498(10) . ?
C40 C41 1.434(11) . ?
C40 C45 1.515(10) . ?
C41 C42 1.414(14) . ?
C41 C46 1.511(14) . ?
C42 C43 1.388(13) . ?
C42 C47 1.515(12) . ?
C43 C48 1.502(11) . ?
C44 H44A 0.9800 . ?
C44 H44B 0.9800 . ?
C44 H44C 0.9800 . ?
C45 H45A 0.9800 . ?
C45 H45B 0.9800 . ?
C45 H45C 0.9800 . ?
C46 H46A 0.9800 . ?
C46 H46B 0.9800 . ?
C46 H46C 0.9800 . ?
C47 H47A 0.9800 . ?
C47 H47B 0.9800 . ?
C47 H47C 0.9800 . ?
C48 H48A 0.9800 . ?
C48 H48B 0.9800 . ?
C48 H48C 0.9800 . ?
 
loop_
 _geom_angle_atom_site_label_1
 _geom_angle_atom_site_label_2
 _geom_angle_atom_site_label_3
 _geom_angle
 _geom_angle_site_symmetry_1
 _geom_angle_site_symmetry_3
 _geom_angle_publ_flag
C1 Au1 C2 179.3(2) . . ?
C1 Sm1 C30 118.2(2) . . ?
C1 Sm1 C29 88.9(2) . . ?
C30 Sm1 C29 29.7(2) . . ?
C1 Sm1 C33 82.2(2) . . ?
C30 Sm1 C33 48.8(2) . . ?
C29 Sm1 C33 29.3(2) . . ?
C1 Sm1 C43 94.0(2) . . ?
C30 Sm1 C43 139.9(3) . . ?
C29 Sm1 C43 149.5(2) . . ?
C33 Sm1 C43 121.2(2) . . ?
C1 Sm1 C32 106.7(3) . . ?
C30 Sm1 C32 48.2(3) . . ?
C29 Sm1 C32 48.2(2) . . ?
C33 Sm1 C32 29.6(2) . . ?
C43 Sm1 C32 102.3(2) . . ?
C1 Sm1 C42 123.2(3) . . ?
C30 Sm1 C42 113.0(3) . . ?
C29 Sm1 C42 134.9(2) . . ?
C33 Sm1 C42 117.3(2) . . ?
C43 Sm1 C42 29.4(3) . . ?
C32 Sm1 C42 89.5(2) . . ?
C1 Sm1 C31 131.0(2) . . ?
C30 Sm1 C31 29.3(3) . . ?
C29 Sm1 C31 48.6(2) . . ?
C33 Sm1 C31 48.9(2) . . ?
C43 Sm1 C31 111.2(3) . . ?
C32 Sm1 C31 29.2(3) . . ?
C42 Sm1 C31 87.2(3) . . ?
C1 Sm1 C41 133.8(2) . . ?
C30 Sm1 C41 107.7(3) . . ?
C29 Sm1 C41 137.3(2) . . ?
C33 Sm1 C41 137.3(3) . . ?
C43 Sm1 C41 49.1(3) . . ?
C32 Sm1 C41 107.8(3) . . ?
C42 Sm1 C41 29.8(3) . . ?
C31 Sm1 C41 92.4(2) . . ?
C1 Sm1 C39 85.12(19) . . ?
C30 Sm1 C39 156.5(2) . . ?
C29 Sm1 C39 173.7(2) . . ?
C33 Sm1 C39 146.8(2) . . ?
C43 Sm1 C39 29.68(19) . . ?
C32 Sm1 C39 132.0(2) . . ?
C42 Sm1 C39 48.5(2) . . ?
C31 Sm1 C39 135.6(2) . . ?
C41 Sm1 C39 48.8(2) . . ?
C1 Sm1 C40 106.8(2) . . ?
C30 Sm1 C40 129.5(2) . . ?
C29 Sm1 C40 156.2(2) . . ?
C33 Sm1 C40 166.3(2) . . ?
C43 Sm1 C40 49.3(2) . . ?
C32 Sm1 C40 137.0(2) . . ?
C42 Sm1 C40 49.3(2) . . ?
C31 Sm1 C40 121.6(2) . . ?
C41 Sm1 C40 30.1(2) . . ?
C39 Sm1 C40 29.5(2) . . ?
C1 Sm1 P1 74.24(14) . 3_665 ?
C30 Sm1 P1 84.1(2) . 3_665 ?
C29 Sm1 P1 79.89(15) . 3_665 ?
C33 Sm1 P1 105.35(16) . 3_665 ?
C43 Sm1 P1 130.10(15) . 3_665 ?
C32 Sm1 P1 127.62(19) . 3_665 ?
C42 Sm1 P1 135.06(19) . 3_665 ?
C31 Sm1 P1 112.6(3) . 3_665 ?
C41 Sm1 P1 106.5(2) . 3_665 ?
C39 Sm1 P1 100.42(13) . 3_665 ?
C40 Sm1 P1 87.22(15) . 3_665 ?
C2 Au1A C1 118.7(2) . . ?
C2 Au1A P1 151.67(19) . . ?
C1 Au1A P1 33.15(15) . . ?
C30 Sm1A C41 125.0(3) . . ?
C30 Sm1A P1 97.6(3) . 3_665 ?
C41 Sm1A P1 123.7(3) . 3_665 ?
C30 Sm1A C31 31.5(3) . . ?
C41 Sm1A C31 99.9(3) . . ?
P1 Sm1A C31 129.0(3) 3_665 . ?
C30 Sm1A C40 155.3(3) . . ?
C41 Sm1A C40 31.8(2) . . ?
P1 Sm1A C40 96.60(19) 3_665 . ?
C31 Sm1A C40 131.4(3) . . ?
C30 Sm1A C29 30.7(3) . . ?
C41 Sm1A C29 149.2(3) . . ?
P1 Sm1A C29 85.65(17) 3_665 . ?
C31 Sm1A C29 49.7(2) . . ?
C40 Sm1A C29 171.7(3) . . ?
C30 Sm1A C42 117.6(3) . . ?
C41 Sm1A C42 29.2(3) . . ?
P1 Sm1A C42 144.4(2) 3_665 . ?
C31 Sm1A C42 86.4(3) . . ?
C40 Sm1A C42 48.6(2) . . ?
C29 Sm1A C42 127.6(3) . . ?
C30 Sm1A C32 47.2(3) . . ?
C41 Sm1A C32 105.9(3) . . ?
P1 Sm1A C32 130.4(2) 3_665 . ?
C31 Sm1A C32 27.6(3) . . ?
C40 Sm1A C32 130.2(3) . . ?
C29 Sm1A C32 45.7(2) . . ?
C42 Sm1A C32 82.0(2) . . ?
C30 Sm1A C39 159.6(3) . . ?
C41 Sm1A C39 47.2(2) . . ?
P1 Sm1A C39 101.47(15) 3_665 . ?
C31 Sm1A C39 128.8(3) . . ?
C40 Sm1A C39 27.8(2) . . ?
C29 Sm1A C39 144.0(3) . . ?
C42 Sm1A C39 44.8(2) . . ?
C32 Sm1A C39 113.2(3) . . ?
C30 Sm1A C1 108.7(3) . . ?
C41 Sm1A C1 118.0(3) . . ?
P1 Sm1A C1 70.35(14) 3_665 . ?
C31 Sm1A C1 113.7(3) . . ?
C40 Sm1A C1 95.1(2) . . ?
C29 Sm1A C1 78.1(2) . . ?
C42 Sm1A C1 101.2(3) . . ?
C32 Sm1A C1 87.8(3) . . ?
C39 Sm1A C1 71.49(19) . . ?
C30 Sm1A C33 46.8(2) . . ?
C41 Sm1A C33 130.7(3) . . ?
P1 Sm1A C33 104.90(17) 3_665 . ?
C31 Sm1A C33 46.3(3) . . ?
C40 Sm1A C33 145.7(3) . . ?
C29 Sm1A C33 26.9(2) . . ?
C42 Sm1A C33 103.5(3) . . ?
C32 Sm1A C33 26.7(2) . . ?
C39 Sm1A C33 119.8(2) . . ?
C1 Sm1A C33 68.35(19) . . ?
P1 C1 Au1 118.2(3) . . ?
P1 C1 Sm1 100.5(2) . . ?
Au1 C1 Sm1 141.0(3) . . ?
P1 C1 Au1A 89.6(3) . . ?
P1 C1 Sm1A 89.8(2) . . ?
Au1A C1 Sm1A 172.8(2) . . ?
C1 P1 P1 110.4(2) . 3_665 ?
C1 P1 Sm1A 159.7(2) . 3_665 ?
P1 P1 Sm1A 89.17(14) 3_665 3_665 ?
C1 P1 Sm1 173.3(2) . 3_665 ?
P1 P1 Sm1 74.58(8) 3_665 3_665 ?
C1 P1 Au1A 57.2(2) . . ?
P1 P1 Au1A 167.43(14) 3_665 . ?
Sm1A P1 Au1A 103.37(13) 3_665 . ?
C1 P1 Sm1 49.5(2) . . ?
P1 P1 Sm1 61.15(9) 3_665 . ?
Sm1 P1 Sm1 135.73(6) 3_665 . ?
N1 C2 N2 104.3(5) . . ?
N1 C2 Au1 129.1(4) . . ?
N2 C2 Au1 126.7(4) . . ?
N1 C2 Au1A 111.9(4) . . ?
N2 C2 Au1A 131.7(4) . . ?
C2 N1 C3 111.1(5) . . ?
C2 N1 C5 126.3(5) . . ?
C3 N1 C5 122.6(5) . . ?
C2 N2 C4 110.7(5) . . ?
C2 N2 C17 126.5(5) . . ?
C4 N2 C17 122.7(4) . . ?
C4 C3 N1 106.6(5) . . ?
C4 C3 H3 126.7 . . ?
N1 C3 H3 126.7 . . ?
C3 C4 N2 107.3(5) . . ?
C3 C4 H4 126.3 . . ?
N2 C4 H4 126.3 . . ?
C6 C5 C10 123.4(7) . . ?
C6 C5 N1 119.0(7) . . ?
C10 C5 N1 117.4(7) . . ?
C5 C6 C7 117.0(9) . . ?
C5 C6 C11 122.2(6) . . ?
C7 C6 C11 120.7(9) . . ?
C8 C7 C6 120.6(10) . . ?
C8 C7 H7 119.7 . . ?
C6 C7 H7 119.7 . . ?
C9 C8 C7 120.6(8) . . ?
C9 C8 H8 119.7 . . ?
C7 C8 H8 119.7 . . ?
C8 C9 C10 121.8(10) . . ?
C8 C9 H9 119.1 . . ?
C10 C9 H9 119.1 . . ?
C5 C10 C9 116.5(9) . . ?
C5 C10 C14 122.0(7) . . ?
C9 C10 C14 121.5(9) . . ?
C12 C11 C13 109.9(10) . . ?
C12 C11 C6 113.9(8) . . ?
C13 C11 C6 112.5(10) . . ?
C12 C11 H11 106.7 . . ?
C13 C11 H11 106.7 . . ?
C6 C11 H11 106.7 . . ?
C11 C12 H12A 109.5 . . ?
C11 C12 H12B 109.5 . . ?
H12A C12 H12B 109.5 . . ?
C11 C12 H12C 109.5 . . ?
H12A C12 H12C 109.5 . . ?
H12B C12 H12C 109.5 . . ?
C11 C13 H13A 109.5 . . ?
C11 C13 H13B 109.5 . . ?
H13A C13 H13B 109.5 . . ?
C11 C13 H13C 109.5 . . ?
H13A C13 H13C 109.5 . . ?
H13B C13 H13C 109.5 . . ?
C15 C14 C16 113.0(14) . . ?
C15 C14 C10 113.3(9) . . ?
C16 C14 C10 112.7(12) . . ?
C15 C14 H14 105.6 . . ?
C16 C14 H14 105.6 . . ?
C10 C14 H14 105.6 . . ?
C14 C15 H15A 109.5 . . ?
C14 C15 H15B 109.5 . . ?
H15A C15 H15B 109.5 . . ?
C14 C15 H15C 109.5 . . ?
H15A C15 H15C 109.5 . . ?
H15B C15 H15C 109.5 . . ?
C14 C16 H16A 109.5 . . ?
C14 C16 H16B 109.5 . . ?
H16A C16 H16B 109.5 . . ?
C14 C16 H16C 109.5 . . ?
H16A C16 H16C 109.5 . . ?
H16B C16 H16C 109.5 . . ?
C18 C17 C22 124.6(7) . . ?
C18 C17 N2 119.0(6) . . ?
C22 C17 N2 116.4(6) . . ?
C17 C18 C19 115.4(8) . . ?
C17 C18 C23 123.0(7) . . ?
C19 C18 C23 121.6(8) . . ?
C20 C19 C18 121.5(9) . . ?
C20 C19 H19 119.2 . . ?
C18 C19 H19 119.2 . . ?
C19 C20 C21 120.3(8) . . ?
C19 C20 H20 119.9 . . ?
C21 C20 H20 119.9 . . ?
C20 C21 C22 121.4(9) . . ?
C20 C21 H21 119.3 . . ?
C22 C21 H21 119.3 . . ?
C21 C22 C17 116.7(8) . . ?
C21 C22 C26 121.0(8) . . ?
C17 C22 C26 122.3(7) . . ?
C18 C23 C24 110.5(10) . . ?
C18 C23 C25 113.1(8) . . ?
C24 C23 C25 112.5(9) . . ?
C18 C23 H23 106.8 . . ?
C24 C23 H23 106.8 . . ?
C25 C23 H23 106.8 . . ?
C23 C24 H24A 109.5 . . ?
C23 C24 H24B 109.5 . . ?
H24A C24 H24B 109.5 . . ?
C23 C24 H24C 109.5 . . ?
H24A C24 H24C 109.5 . . ?
H24B C24 H24C 109.5 . . ?
C23 C25 H25A 109.5 . . ?
C23 C25 H25B 109.5 . . ?
H25A C25 H25B 109.5 . . ?
C23 C25 H25C 109.5 . . ?
H25A C25 H25C 109.5 . . ?
H25B C25 H25C 109.5 . . ?
C22 C26 C28 112.2(7) . . ?
C22 C26 C27 111.6(10) . . ?
C28 C26 C27 111.5(8) . . ?
C22 C26 H26 107.1 . . ?
C28 C26 H26 107.1 . . ?
C27 C26 H26 107.1 . . ?
C26 C27 H27A 109.5 . . ?
C26 C27 H27B 109.5 . . ?
H27A C27 H27B 109.5 . . ?
C26 C27 H27C 109.5 . . ?
H27A C27 H27C 109.5 . . ?
H27B C27 H27C 109.5 . . ?
C26 C28 H28A 109.5 . . ?
C26 C28 H28B 109.5 . . ?
H28A C28 H28B 109.5 . . ?
C26 C28 H28C 109.5 . . ?
H28A C28 H28C 109.5 . . ?
H28B C28 H28C 109.5 . . ?
C33 C29 C30 108.3(7) . . ?
C33 C29 C34 127.5(9) . . ?
C30 C29 C34 123.9(10) . . ?
C33 C29 Sm1 75.4(4) . . ?
C30 C29 Sm1 74.6(4) . . ?
C34 C29 Sm1 121.2(4) . . ?
C33 C29 Sm1A 89.5(4) . . ?
C30 C29 Sm1A 62.1(4) . . ?
C34 C29 Sm1A 118.2(5) . . ?
C31 C30 C29 108.4(8) . . ?
C31 C30 C35 125.4(12) . . ?
C29 C30 C35 126.2(13) . . ?
C31 C30 Sm1A 82.6(5) . . ?
C29 C30 Sm1A 87.3(4) . . ?
C35 C30 Sm1A 100.9(5) . . ?
C31 C30 Sm1 76.7(5) . . ?
C29 C30 Sm1 75.6(4) . . ?
C35 C30 Sm1 116.4(5) . . ?
C32 C31 C30 107.2(7) . . ?
C32 C31 C36 126.9(14) . . ?
C30 C31 C36 125.2(14) . . ?
C32 C31 Sm1A 90.7(5) . . ?
C30 C31 Sm1A 66.0(4) . . ?
C36 C31 Sm1A 116.3(7) . . ?
C32 C31 Sm1 74.7(5) . . ?
C30 C31 Sm1 74.0(4) . . ?
C36 C31 Sm1 124.4(6) . . ?
C31 C32 C33 109.3(8) . . ?
C31 C32 C37 126.5(12) . . ?
C33 C32 C37 123.9(12) . . ?
C31 C32 Sm1 76.1(5) . . ?
C33 C32 Sm1 75.0(4) . . ?
C37 C32 Sm1 120.9(6) . . ?
C31 C32 Sm1A 61.7(5) . . ?
C33 C32 Sm1A 79.5(4) . . ?
C37 C32 Sm1A 130.1(6) . . ?
C29 C33 C32 106.9(8) . . ?
C29 C33 C38 127.0(9) . . ?
C32 C33 C38 125.7(10) . . ?
C29 C33 Sm1 75.3(4) . . ?
C32 C33 Sm1 75.3(4) . . ?
C38 C33 Sm1 120.8(5) . . ?
C29 C33 Sm1A 63.6(4) . . ?
C32 C33 Sm1A 73.8(4) . . ?
C38 C33 Sm1A 133.1(5) . . ?
C29 C34 H34A 109.5 . . ?
C29 C34 H34B 109.5 . . ?
H34A C34 H34B 109.5 . . ?
C29 C34 H34C 109.5 . . ?
H34A C34 H34C 109.5 . . ?
H34B C34 H34C 109.5 . . ?
C30 C35 H35A 109.5 . . ?
C30 C35 H35B 109.5 . . ?
H35A C35 H35B 109.5 . . ?
C30 C35 H35C 109.5 . . ?
H35A C35 H35C 109.5 . . ?
H35B C35 H35C 109.5 . . ?
C31 C36 H36A 109.5 . . ?
C31 C36 H36B 109.5 . . ?
H36A C36 H36B 109.5 . . ?
C31 C36 H36C 109.5 . . ?
H36A C36 H36C 109.5 . . ?
H36B C36 H36C 109.5 . . ?
C32 C37 H37A 109.5 . . ?
C32 C37 H37B 109.5 . . ?
H37A C37 H37B 109.5 . . ?
C32 C37 H37C 109.5 . . ?
H37A C37 H37C 109.5 . . ?
H37B C37 H37C 109.5 . . ?
C33 C38 H38A 109.5 . . ?
C33 C38 H38B 109.5 . . ?
H38A C38 H38B 109.5 . . ?
C33 C38 H38C 109.5 . . ?
H38A C38 H38C 109.5 . . ?
H38B C38 H38C 109.5 . . ?
C43 C39 C40 109.4(6) . . ?
C43 C39 C44 123.8(7) . . ?
C40 C39 C44 126.4(6) . . ?
C43 C39 Sm1 74.2(4) . . ?
C40 C39 Sm1 75.9(4) . . ?
C44 C39 Sm1 122.6(4) . . ?
C43 C39 Sm1A 81.8(4) . . ?
C40 C39 Sm1A 61.7(3) . . ?
C44 C39 Sm1A 128.6(4) . . ?
C39 C40 C41 106.4(7) . . ?
C39 C40 C45 127.4(7) . . ?
C41 C40 C45 125.8(8) . . ?
C39 C40 Sm1A 90.5(4) . . ?
C41 C40 Sm1A 70.1(4) . . ?
C45 C40 Sm1A 111.4(5) . . ?
C39 C40 Sm1 74.6(3) . . ?
C41 C40 Sm1 74.1(4) . . ?
C45 C40 Sm1 122.4(4) . . ?
C42 C41 C40 107.6(7) . . ?
C42 C41 C46 130.1(10) . . ?
C40 C41 C46 122.1(11) . . ?
C42 C41 Sm1A 88.8(5) . . ?
C40 C41 Sm1A 78.1(4) . . ?
C46 C41 Sm1A 104.2(6) . . ?
C42 C41 Sm1 74.8(4) . . ?
C40 C41 Sm1 75.8(4) . . ?
C46 C41 Sm1 119.1(6) . . ?
C43 C42 C41 108.8(7) . . ?
C43 C42 C47 126.4(11) . . ?
C41 C42 C47 123.6(11) . . ?
C43 C42 Sm1 74.8(4) . . ?
C41 C42 Sm1 75.4(4) . . ?
C47 C42 Sm1 126.0(6) . . ?
C43 C42 Sm1A 87.0(4) . . ?
C41 C42 Sm1A 61.9(4) . . ?
C47 C42 Sm1A 125.6(6) . . ?
C42 C43 C39 107.9(7) . . ?
C42 C43 C48 126.8(8) . . ?
C39 C43 C48 124.9(8) . . ?
C42 C43 Sm1 75.8(4) . . ?
C39 C43 Sm1 76.1(4) . . ?
C48 C43 Sm1 120.4(5) . . ?
C39 C44 H44A 109.5 . . ?
C39 C44 H44B 109.5 . . ?
H44A C44 H44B 109.5 . . ?
C39 C44 H44C 109.5 . . ?
H44A C44 H44C 109.5 . . ?
H44B C44 H44C 109.5 . . ?
C40 C45 H45A 109.5 . . ?
C40 C45 H45B 109.5 . . ?
H45A C45 H45B 109.5 . . ?
C40 C45 H45C 109.5 . . ?
H45A C45 H45C 109.5 . . ?
H45B C45 H45C 109.5 . . ?
C41 C46 H46A 109.5 . . ?
C41 C46 H46B 109.5 . . ?
H46A C46 H46B 109.5 . . ?
C41 C46 H46C 109.5 . . ?
H46A C46 H46C 109.5 . . ?
H46B C46 H46C 109.5 . . ?
C42 C47 H47A 109.5 . . ?
C42 C47 H47B 109.5 . . ?
H47A C47 H47B 109.5 . . ?
C42 C47 H47C 109.5 . . ?
H47A C47 H47C 109.5 . . ?
H47B C47 H47C 109.5 . . ?
C43 C48 H48A 109.5 . . ?
C43 C48 H48B 109.5 . . ?
H48A C48 H48B 109.5 . . ?
C43 C48 H48C 109.5 . . ?
H48A C48 H48C 109.5 . . ?
H48B C48 H48C 109.5 . . ?
 
_refine_diff_density_max    1.198
_refine_diff_density_min   -1.061
_refine_diff_density_rms    0.114

_shelx_res_file
;
TITL p-1
    shelx.res
    created by SHELXL-2018/1 at 08:58:30 on 24-May-2022
CELL  1.54184  13.3207  22.0522  16.0911   90.000   96.152   90.000
ZERR     2.00   0.0002   0.0003   0.0002    0.000    0.001    0.000
LATT   1
SYMM  1/2 - X, 1/2 + Y, 1/2 - Z
SFAC  C    H    N    P    SM   AU
UNIT  192  264  8    4    4    4
MERG   2
ACTA
BOND $H
FMAP   2
PLAN   20
TEMP -123
SIZE 0.08 0.10 0.16
L.S.  24
WGHT    0.038400   11.768302
FVAR       0.05664   0.89572
PART    1
AU1   6    0.647813    0.624183    0.162980    21.00000    0.02643    0.02457 =
         0.02855   -0.00138   -0.00398   -0.00267
SM1   5    0.430277    0.483659    0.157603    21.00000    0.02815    0.02753 =
         0.03678    0.00411    0.00101    0.00004
PART    2
AU1A  6    0.695425    0.629787    0.103716   -21.00000    0.03108    0.02873 =
         0.05004   -0.00789   -0.01161   -0.00167
SM1A  5    0.399579    0.458662    0.133778   -21.00000    0.02703    0.02815 =
         0.04274    0.00582    0.00366    0.00384
PART    0
C1    1    0.552688    0.557986    0.114924    11.00000    0.03199    0.02593 =
         0.05754   -0.00331   -0.00500   -0.00422
P1    4    0.558152    0.537665    0.018554    11.00000    0.04874    0.03897 =
         0.05842   -0.01087   -0.01839    0.00986
C2    1    0.743960    0.689688    0.211969    11.00000    0.03653    0.03091 =
         0.04076   -0.00634   -0.00935   -0.00200
N1    3    0.750767    0.748220    0.188673    11.00000    0.05244    0.02706 =
         0.04643   -0.00631   -0.00951   -0.00922
N2    3    0.816852    0.683454    0.276448    11.00000    0.03136    0.03527 =
         0.04019   -0.00675   -0.00585   -0.00323
C3    1    0.825960    0.778256    0.239175    11.00000    0.05567    0.03863 =
         0.04937   -0.01147   -0.00776   -0.01594
AFIX  43
H3    2    0.844671    0.819647    0.235287    11.00000   -1.20000
AFIX   0
C4    1    0.866451    0.737979    0.293757    11.00000    0.04543    0.04526 =
         0.04136   -0.01288   -0.00575   -0.01109
AFIX  43
H4    2    0.919669    0.745109    0.336839    11.00000   -1.20000
AFIX   0
C5    1    0.693030    0.776917    0.119155    11.00000    0.06943    0.03842 =
         0.04268   -0.00607   -0.01881   -0.00768
C6    1    0.601490    0.803024    0.130950    11.00000    0.08455    0.03545 =
         0.06501   -0.01063   -0.02323    0.01019
C7    1    0.551493    0.835208    0.063026    11.00000    0.10275    0.05255 =
         0.08562   -0.00374   -0.03724    0.01773
AFIX  43
H7    2    0.489172    0.854797    0.069067    11.00000   -1.20000
AFIX   0
C8    1    0.592105    0.838537   -0.012024    11.00000    0.11579    0.07188 =
         0.07043    0.01699   -0.03493   -0.00552
AFIX  43
H8    2    0.556435    0.859205   -0.057866    11.00000   -1.20000
AFIX   0
C9    1    0.681392    0.812906   -0.020937    11.00000    0.11105    0.08306 =
         0.05088    0.01343   -0.01846   -0.03356
AFIX  43
H9    2    0.708718    0.816653   -0.072858    11.00000   -1.20000
AFIX   0
C10   1    0.736205    0.780387    0.044821    11.00000    0.08320    0.05868 =
         0.05122    0.00030   -0.01272   -0.02358
C11   1    0.556748    0.799314    0.213966    11.00000    0.08462    0.06804 =
         0.07093   -0.00530   -0.01226    0.03228
AFIX  13
H11   2    0.593396    0.766026    0.246732    11.00000   -1.20000
AFIX   0
C12   1    0.447987    0.783167    0.205825    11.00000    0.18768    0.16407 =
         0.10317   -0.01097    0.01933   -0.12175
AFIX 137
H12A  2    0.407746    0.818354    0.185320    11.00000   -1.50000
H12B  2    0.428750    0.770972    0.260503    11.00000   -1.50000
H12C  2    0.435641    0.749512    0.166277    11.00000   -1.50000
AFIX   0
C13   1    0.573952    0.855731    0.264502    11.00000    0.10100    0.17619 =
         0.17579   -0.11153    0.06382   -0.05428
AFIX 137
H13A  2    0.645512    0.866865    0.268132    11.00000   -1.50000
H13B  2    0.554711    0.848756    0.320821    11.00000   -1.50000
H13C  2    0.532945    0.888666    0.237781    11.00000   -1.50000
AFIX   0
C14   1    0.837463    0.750053    0.033538    11.00000    0.07627    0.11208 =
         0.05471   -0.00820    0.00340   -0.03600
AFIX  13
H14   2    0.862591    0.733131    0.089588    11.00000   -1.20000
AFIX   0
C15   1    0.827952    0.699307   -0.021898    11.00000    0.07442    0.35487 =
         0.32608   -0.24870    0.03033   -0.03492
AFIX 137
H15A  2    0.800279    0.664700    0.006325    11.00000   -1.50000
H15B  2    0.894509    0.688638   -0.038228    11.00000   -1.50000
H15C  2    0.782540    0.709762   -0.071827    11.00000   -1.50000
AFIX   0
C16   1    0.913281    0.792818    0.013627    11.00000    0.10074    0.15233 =
         0.38052    0.05810    0.07219   -0.04985
AFIX 137
H16A  2    0.980183    0.778210    0.036184    11.00000   -1.50000
H16B  2    0.900406    0.832295    0.038366    11.00000   -1.50000
H16C  2    0.910754    0.796997   -0.047195    11.00000   -1.50000
AFIX   0
C17   1    0.844215    0.628028    0.322057    11.00000    0.02968    0.03286 =
         0.04658   -0.00735   -0.00323   -0.00408
C18   1    0.800671    0.615827    0.394107    11.00000    0.04720    0.06855 =
         0.04775    0.00791   -0.00718   -0.00823
C19   1    0.835448    0.561910    0.437444    11.00000    0.07981    0.08995 =
         0.06404    0.02356   -0.01217   -0.02559
AFIX  43
H19   2    0.808673    0.551362    0.487898    11.00000   -1.20000
AFIX   0
C20   1    0.906044    0.525361    0.408045    11.00000    0.08843    0.05440 =
         0.11232    0.00771   -0.05388    0.00660
AFIX  43
H20   2    0.928270    0.489960    0.438252    11.00000   -1.20000
AFIX   0
C21   1    0.945310    0.539447    0.334853    11.00000    0.06466    0.06379 =
         0.10481   -0.03070   -0.04650    0.02385
AFIX  43
H21   2    0.993782    0.513165    0.314726    11.00000   -1.20000
AFIX   0
C22   1    0.915625    0.591321    0.289640    11.00000    0.03507    0.05690 =
         0.06834   -0.02786   -0.01827    0.00870
C23   1    0.722071    0.655451    0.425464    11.00000    0.05717    0.10937 =
         0.06643   -0.00316    0.01928    0.00391
AFIX  13
H23   2    0.708150    0.688758    0.383642    11.00000   -1.20000
AFIX   0
C24   1    0.624382    0.620887    0.427762    11.00000    0.06955    0.22379 =
         0.15244   -0.09146    0.04292   -0.02953
AFIX 137
H24A  2    0.613284    0.594657    0.378470    11.00000   -1.50000
H24B  2    0.568234    0.649596    0.427835    11.00000   -1.50000
H24C  2    0.628308    0.596006    0.478468    11.00000   -1.50000
AFIX   0
C25   1    0.757177    0.685604    0.508770    11.00000    0.10419    0.14727 =
         0.07891   -0.03281    0.02569   -0.01719
AFIX 137
H25A  2    0.774349    0.654366    0.551242    11.00000   -1.50000
H25B  2    0.702948    0.711248    0.525913    11.00000   -1.50000
H25C  2    0.816804    0.710584    0.502717    11.00000   -1.50000
AFIX   0
C26   1    0.961215    0.607192    0.210266    11.00000    0.04428    0.12382 =
         0.06614   -0.04139   -0.00124    0.02436
AFIX  13
H26   2    0.922809    0.642755    0.184778    11.00000   -1.20000
AFIX   0
C27   1    0.948448    0.555320    0.146212    11.00000    0.09376    0.23578 =
         0.12655   -0.12838    0.03018   -0.02833
AFIX 137
H27A  2    0.984247    0.519285    0.169445    11.00000   -1.50000
H27B  2    0.976415    0.567671    0.094909    11.00000   -1.50000
H27C  2    0.876542    0.545928    0.133441    11.00000   -1.50000
AFIX   0
C28   1    1.071101    0.626610    0.227437    11.00000    0.05490    0.11913 =
         0.10460   -0.03038    0.01493    0.00693
AFIX 137
H28A  2    1.109250    0.595328    0.260579    11.00000   -1.50000
H28B  2    1.075060    0.664930    0.258458    11.00000   -1.50000
H28C  2    1.099762    0.632076    0.174333    11.00000   -1.50000
AFIX   0
C29   1    0.578270    0.397625    0.166505    11.00000    0.04902    0.05355 =
         0.05582    0.02160    0.00208    0.01934
C30   1    0.488952    0.365950    0.174424    11.00000    0.05225    0.04666 =
         0.11075    0.01528   -0.03261    0.00961
C31   1    0.457551    0.379603    0.251439    11.00000    0.05663    0.07380 =
         0.12754    0.05972    0.03543    0.02459
C32   1    0.525625    0.420882    0.289681    11.00000    0.08869    0.08433 =
         0.05959    0.03669    0.02087    0.04163
C33   1    0.600669    0.432473    0.237388    11.00000    0.04787    0.04328 =
         0.06052    0.01715   -0.00776    0.00938
C34   1    0.642726    0.388361    0.095432    11.00000    0.13753    0.15105 =
         0.08798    0.06707    0.06455    0.11518
AFIX 137
H34A  2    0.659089    0.427828    0.072343    11.00000   -1.50000
H34B  2    0.605505    0.363836    0.051620    11.00000   -1.50000
H34C  2    0.705260    0.367428    0.116379    11.00000   -1.50000
AFIX   0
C35   1    0.437555    0.321767    0.111710    11.00000    0.15665    0.05144 =
         0.28720   -0.01452   -0.16331    0.02815
AFIX 137
H35A  2    0.372579    0.338558    0.088070    11.00000   -1.50000
H35B  2    0.426302    0.283237    0.139612    11.00000   -1.50000
H35C  2    0.480488    0.314881    0.066821    11.00000   -1.50000
AFIX   0
C36   1    0.374031    0.347020    0.290802    11.00000    0.07959    0.14142 =
         0.34630    0.17352    0.09021    0.03903
AFIX 137
H36A  2    0.317879    0.375075    0.295565    11.00000   -1.50000
H36B  2    0.400058    0.332468    0.346520    11.00000   -1.50000
H36C  2    0.350258    0.312491    0.255722    11.00000   -1.50000
AFIX   0
C37   1    0.527846    0.444790    0.377662    11.00000    0.24217    0.19581 =
         0.05407    0.03514    0.01818    0.13972
AFIX 137
H37A  2    0.484501    0.419612    0.409112    11.00000   -1.50000
H37B  2    0.503247    0.486700    0.376137    11.00000   -1.50000
H37C  2    0.597233    0.443596    0.404912    11.00000   -1.50000
AFIX   0
C38   1    0.693662    0.469503    0.259581    11.00000    0.06927    0.05952 =
         0.18073    0.03868   -0.04953   -0.00612
AFIX 137
H38A  2    0.739821    0.447436    0.300437    11.00000   -1.50000
H38B  2    0.675161    0.508213    0.283687    11.00000   -1.50000
H38C  2    0.726978    0.477138    0.209172    11.00000   -1.50000
AFIX   0
C39   1    0.297622    0.579870    0.149647    11.00000    0.03707    0.04350 =
         0.04863   -0.00474    0.00617    0.00934
C40   1    0.239696    0.531531    0.112964    11.00000    0.03585    0.04820 =
         0.06487   -0.00028    0.00691    0.01142
C41   1    0.228277    0.489054    0.178753    11.00000    0.03814    0.04718 =
         0.14006    0.01735    0.04506    0.00973
C42   1    0.278873    0.513117    0.253282    11.00000    0.05276    0.08950 =
         0.06647    0.01976    0.02444    0.02578
C43   1    0.322611    0.568021    0.235180    11.00000    0.05084    0.06536 =
         0.04599   -0.00733    0.00697    0.01512
C44   1    0.318704    0.638822    0.108692    11.00000    0.06018    0.04938 =
         0.07530   -0.00045    0.01791    0.01151
AFIX 137
H44A  2    0.299674    0.672480    0.143558    11.00000   -1.50000
H44B  2    0.279399    0.641034    0.053694    11.00000   -1.50000
H44C  2    0.390837    0.641529    0.102026    11.00000   -1.50000
AFIX   0
C45   1    0.187804    0.527940    0.024571    11.00000    0.03416    0.09469 =
         0.08536   -0.03018   -0.00239    0.00684
AFIX 137
H45A  2    0.195742    0.566622   -0.003986    11.00000   -1.50000
H45B  2    0.115819    0.519497    0.026247    11.00000   -1.50000
H45C  2    0.218293    0.495379   -0.005712    11.00000   -1.50000
AFIX   0
C46   1    0.164665    0.432484    0.164781    11.00000    0.05789    0.06252 =
         0.31465    0.03905    0.07049    0.00666
AFIX 137
H46A  2    0.093374    0.443838    0.153547    11.00000   -1.50000
H46B  2    0.173969    0.406907    0.214819    11.00000   -1.50000
H46C  2    0.185401    0.410024    0.116917    11.00000   -1.50000
AFIX   0
C47   1    0.266489    0.488565    0.339498    11.00000    0.13932    0.19916 =
         0.12959    0.10111    0.09215    0.10730
AFIX 137
H47A  2    0.235683    0.448197    0.334371    11.00000   -1.50000
H47B  2    0.222988    0.515833    0.367744    11.00000   -1.50000
H47C  2    0.332783    0.485779    0.372162    11.00000   -1.50000
AFIX   0
C48   1    0.375542    0.611693    0.296715    11.00000    0.08330    0.11808 =
         0.06494   -0.04298   -0.00937    0.02802
AFIX 137
H48A  2    0.332945    0.647492    0.301483    11.00000   -1.50000
H48B  2    0.439781    0.624056    0.277383    11.00000   -1.50000
H48C  2    0.388439    0.592029    0.351435    11.00000   -1.50000
AFIX   0
HKLF    4


REM  p-1
REM R1 =  0.0385 for    8123 Fo > 4sig(Fo)  and  0.0533 for all    9796 data
REM    515 parameters refined using      0 restraints

END

WGHT      0.0384     11.7679

REM Highest difference peak  1.198,  deepest hole -1.061,  1-sigma level  0.114
Q1    1   0.5387  0.5314  0.0705  11.00000  0.05    1.20
Q2    1   0.4291  0.7656  0.1586  11.00000  0.05    1.11
Q3    1   0.4297  0.2706  0.1568  11.00000  0.05    0.91
Q4    1   0.6760  0.6546  0.2013  11.00000  0.05    0.85
Q5    1   0.6857  0.6804  0.1412  11.00000  0.05    0.79
Q6    1   0.6612  0.6070  0.0829  11.00000  0.05    0.77
Q7    1   0.6390  0.5944  0.0990  11.00000  0.05    0.76
Q8    1   0.6765  0.5696  0.1398  11.00000  0.05    0.75
Q9    1   0.6167  0.6779  0.1831  11.00000  0.05    0.71
Q10   1   0.6745  0.5912  0.1968  11.00000  0.05    0.71
Q11   1   0.4606  0.4561  0.1957  11.00000  0.05    0.69
Q12   1   0.4877  0.5128  0.1874  11.00000  0.05    0.69
Q13   1   0.6203  0.5702  0.0223  11.00000  0.05    0.69
Q14   1   0.7222  0.7316  0.4818  11.00000  0.05    0.68
Q15   1   0.5343  0.5544  0.1815  11.00000  0.05    0.66
Q16   1   0.8638  0.4849  0.1693  11.00000  0.05    0.64
Q17   1   0.4687  0.5371  0.1410  11.00000  0.05    0.63
Q18   1   0.8628  0.7636  0.1674  11.00000  0.05    0.63
Q19   1   0.6798  0.6286  0.1371  11.00000  0.05    0.63
Q20   1   0.7606  0.6995  0.1590  11.00000  0.05    0.61
;
_shelx_res_checksum   54456

_shelx_hkl_file
;
   0   0  -2  483.81   17.64
   0   0  -2  491.13   17.94
   0   0  -2  462.48   18.12
   0   0  -3    0.30    0.27
   0   0  -3   -0.03    0.71
   0   0  -3    0.03    0.47
   0   0  -4  102.49    5.29
   0   0  -4  105.44    4.92
   0   0  -5    1.37    1.01
   0   0  -5    1.29    1.00
   0   0  -5    0.57    0.76
   0   0  -5    0.10    1.00
   0   0  -6  392.20   16.63
   0   0  -6  366.08   16.91
   0   0  -6  386.23   16.40
   0   0  -6  390.10   16.54
   0   0  -6  394.55   15.84
   0   0  -7    0.51    1.47
   0   0  -7   -0.77    1.16
   0   0  -7   -0.12    1.72
   0   0  -8    1.42    1.64
   0   0  -8    0.04    1.57
   0   0  -8    1.12    1.08
   0   0  -9   -0.56    1.70
   0   0  -9   -1.52    1.42
   0   0  -9    0.41    1.63
   0   0 -10   80.40    6.59
   0   0 -10   80.65    6.65
   0   0 -10   80.20    5.68
   0   0 -11    0.50    1.91
   0   0 -11    0.50    1.06
   0   0 -11   -1.48    2.41
   0   0 -12  100.75    4.45
   0   0 -12  100.40    4.47
   0   0 -12   94.94    4.44
   0   0 -12   90.19    8.00
   0   0 -12   89.88    4.44
   0   0 -12  103.32    4.59
   0   0 -12  102.98    4.59
   0   0 -12  103.65    4.51
   0   0 -12   97.79    7.03
   0   0 -13    0.35    0.75
   0   0 -13    0.84    0.70
   0   0 -13    1.04    0.82
   0   0 -13   -0.06    0.87
   0   0 -13   -0.41    0.86
   0   0 -13   -0.53    0.83
   0   0 -13   -0.24    0.88
   0   0 -13   -0.12    0.74
   0   0 -13    0.02    0.65
   0   0 -14   -0.65    0.67
   0   0 -14    1.24    0.99
   0   0 -14    1.18    0.99
   0   0 -14    0.64    0.88
   0   0 -14    0.78    0.87
   0   0 -14    1.27    0.76
   0   0 -14    0.94    0.86
   0   0 -15    0.91    0.77
   0   0 -15    0.34    0.97
   0   0 -15   -0.36    0.84
   0   0 -15    0.11    1.01
   0   0 -15    0.55    0.92
   0   0 -15   -0.87    1.08
   0   0 -15    0.47    1.04
   0   0 -15    1.17    0.75
   0   0 -15   -0.12    0.67
   0   0 -16   46.88    2.55
   0   0 -16   49.97    2.80
   0   0 -16   56.97    2.91
   0   0 -16   50.97    2.57
   0   0 -16   53.96    3.01
   0   0 -16   60.56    3.02
   0   0 -16   54.65    2.72
   0   0 -17    0.80    1.09
   0   0 -17    0.33    0.94
   0   0 -17   -0.22    0.58
   0   0 -17   -0.60    0.66
   0   0 -17   -1.00    0.97
   0   0 -17    0.94    0.70
   0   0 -18   23.42    1.31
   0   0 -18   25.71    1.64
   0   0 -18   27.97    1.77
   0   0 -18   25.56    1.39
   0   0 -19    0.43    0.55
   0   0 -19    1.24    0.59
   0   1  -2  120.35    5.06
   0   1  -2  124.33    5.44
   0  -1  -2  128.13    5.49
   0  -1  -2  131.24    4.71
   0  -1  -2  129.18    5.13
   0  -1  -2  129.40    4.86
   0   1  -2  121.51    4.80
   0  -1  -2  125.80    5.34
   0   1   2  113.68    4.78
   0   1  -2  122.65    5.30
   0   1  -3  463.06   16.89
   0   1  -3  450.07   16.46
   0   1   3  408.55   15.99
   0  -1  -3  449.83   17.02
   0   1  -3  460.63   17.01
   0  -1  -3  465.44   16.71
   0   1  -4   61.55    3.12
   0   1  -4   67.48    3.83
   0   1  -4   63.81    3.44
   0  -1  -4   69.36    3.90
   0  -1  -4   69.07    3.52
   0  -1  -5   30.36    2.92
   0   1  -5   27.56    2.46
   0   1  -5   31.54    2.69
   0   1  -5   28.32    2.77
   0   1  -5   28.77    1.87
   0   1  -5   34.27    2.78
   0  -1  -5   30.30    2.71
   0   1  -5   33.82    2.40
   0  -1  -5   31.61    2.36
   0  -1  -6    2.87    1.50
   0   1  -6    2.55    1.57
   0   1  -6    0.88    1.24
   0   1  -6    1.21    1.28
   0  -1  -6    1.47    1.48
   0   1  -6    1.40    0.90
   0  -1  -6    2.40    1.53
   0   1  -6    1.80    1.39
   0  -1  -6    2.94    1.24
   0   1  -7  247.78   11.84
   0  -1  -7  250.19   12.19
   0   1  -7  265.85   12.29
   0  -1  -7  256.00   12.18
   0   1  -7  259.02   12.14
   0  -1  -7  251.09   11.32
   0   1  -7  245.22   11.29
   0  -1  -8   29.28    3.49
   0   1  -8   32.38    3.70
   0   1  -8   30.78    3.31
   0  -1  -8   30.48    3.54
   0   1  -8   32.28    3.59
   0   1  -8   33.73    3.02
   0  -1  -8   33.18    3.03
   0  -1  -9  111.33    7.84
   0   1  -9  124.02    7.97
   0  -1  -9  117.01    7.94
   0   1  -9  128.84    8.13
   0   1  -9  123.44    7.12
   0  -1  -9  120.17    7.07
   0  -1 -10    4.79    2.17
   0  -1 -10    2.84    1.11
   0  -1 -10    2.19    1.76
   0   1 -10    2.24    1.30
   0   1 -10    1.80    1.61
   0  -1 -11    0.61    1.76
   0  -1 -11    1.04    1.24
   0  -1 -11    2.74    2.26
   0   1 -11    0.58    1.73
   0   1 -11   -0.35    1.45
   0  -1 -12    1.00    0.77
   0  -1 -12    1.36    0.81
   0   1 -12    0.96    0.84
   0   1 -12    0.34    0.72
   0  -1 -12    1.13    0.74
   0  -1 -12    0.12    0.70
   0   1 -12    0.64    0.72
   0  -1 -12    0.44    0.68
   0   1 -12   -0.16    0.75
   0   1 -12    1.94    0.82
   0  -1 -12    1.08    0.66
   0  -1 -12    1.22    0.72
   0   1 -12    1.65    0.79
   0  -1 -12    1.71    0.77
   0  -1 -12   -0.19    1.73
   0   1 -12   -0.28    2.08
   0   1 -12   -1.24    1.53
   0  -1 -12    0.67    0.58
   0  -1 -12    1.11    0.71
   0  -1 -13   55.77    2.93
   0   1 -13   58.01    2.90
   0   1 -13   68.94    3.22
   0  -1 -13   63.25    3.17
   0   1 -13   61.05    3.09
   0  -1 -13   59.44    3.17
   0  -1 -13   61.14    3.16
   0  -1 -13   65.41    3.32
   0   1 -13   61.75    3.25
   0   1 -13   62.54    3.20
   0  -1 -13   61.78    3.26
   0   1 -13   53.37    6.32
   0   1 -13   67.04    3.25
   0  -1 -13   62.95    3.21
   0   1 -13   59.54    3.05
   0  -1 -13   59.43    3.11
   0   1 -13   59.94    3.12
   0  -1 -13   57.50    3.10
   0  -1 -14   10.03    1.25
   0   1 -14    9.13    1.25
   0   1 -14    9.78    1.35
   0  -1 -14    8.97    1.28
   0  -1 -14    9.17    1.38
   0   1 -14   10.82    1.31
   0  -1 -14    9.32    1.23
   0   1 -14   10.98    1.32
   0   1 -14   10.57    1.36
   0  -1 -14    9.58    1.31
   0  -1 -14   10.60    1.20
   0   1 -14   11.79    1.14
   0   1 -14   10.18    1.01
   0  -1 -14   10.67    1.11
   0   1 -15   46.04    2.56
   0  -1 -15   45.15    2.60
   0  -1 -15   46.74    2.52
   0   1 -15   50.34    2.48
   0   1 -15   51.02    2.79
   0  -1 -15   48.13    2.75
   0  -1 -15   45.65    2.71
   0   1 -15   47.70    2.72
   0  -1 -15   47.14    2.59
   0  -1 -15   44.36    2.42
   0   1 -15   47.20    2.68
   0   1 -15   46.47    2.53
   0  -1 -15   49.53    2.70
   0   1 -15   47.16    2.78
   0   1 -15   48.18    2.68
   0  -1 -15   48.68    2.76
   0  -1 -15   45.93    2.80
   0  -1 -16    4.72    1.16
   0  -1 -16    7.57    1.32
   0  -1 -16    8.78    1.25
   0   1 -16    6.80    0.92
   0  -1 -16    7.17    1.06
   0  -1 -16    4.78    0.87
   0   1 -16    8.93    0.93
   0  -1 -16    7.59    1.36
   0  -1 -16    8.57    1.29
   0   1 -16    5.80    1.28
   0  -1 -16    7.79    1.23
   0   1 -16    6.39    1.18
   0   1 -16    6.94    0.99
   0  -1 -16    6.01    0.82
   0  -1 -17    1.28    1.08
   0   1 -17    1.43    1.10
   0  -1 -17    1.83    0.79
   0   1 -17    0.65    0.96
   0  -1 -17    0.02    0.97
   0   1 -17    0.03    0.57
   0  -1 -17   -0.37    0.68
   0  -1 -17    1.39    0.97
   0  -1 -17    0.60    0.51
   0   1 -17   -0.02    0.88
   0   1 -17    0.06    0.63
   0   1 -18    0.81    0.49
   0  -1 -18    0.57    0.54
   0   1 -18    0.50    0.48
   0  -1 -18    1.49    0.81
   0   1 -18    1.61    0.82
   0  -1 -18    2.36    0.94
   0  -1 -18    1.43    0.77
   0   1 -18   -0.38    0.79
   0   1 -19   14.28    0.96
   0  -1 -19   14.78    0.96
   0   1 -19   14.23    0.94
   0  -1 -19   14.48    0.95
   0   2   0  193.93    7.59
   0   2   1  135.63    5.89
   0   2  -1  146.67    5.90
   0  -2  -1  147.48    5.78
   0   2  -1  158.46    5.82
   0   2  -2   56.90    2.65
   0   2   2   53.40    2.66
   0   2  -2   62.55    3.01
   0  -2  -2   59.24    3.06
   0   2  -2   60.64    3.09
   0  -2  -3   36.91    2.70
   0   2  -3   34.25    2.55
   0  -2  -3   33.08    1.45
   0   2  -3   31.51    2.19
   0  -2  -3   36.48    1.61
   0  -2  -3   33.12    2.21
   0  -2  -3   35.91    1.65
   0   2   3   26.21    1.68
   0  -2  -3   29.62    2.46
   0   2  -3   27.25    2.19
   0   2  -3   30.42    1.73
   0   2  -4  147.60    6.03
   0   2  -4  151.34    6.47
   0   2  -4  146.70    6.74
   0  -2  -4  140.50    6.84
   0  -2  -4  143.90    6.62
   0   2  -4  145.91    6.53
   0  -2  -4  147.19    6.21
   0   2  -5   77.63    4.78
   0  -2  -5   78.24    4.71
   0   2  -5   86.14    4.70
   0   2  -5   72.07    3.74
   0  -2  -5   83.12    4.99
   0   2  -5   81.72    4.41
   0  -2  -5   76.54    4.56
   0   2   5   66.43    2.91
   0   2  -5   82.95    4.57
   0  -2  -5   83.47    4.25
   0   2  -6   96.64    5.70
   0  -2  -6   88.31    5.68
   0   2  -6   92.26    4.62
   0   2  -6   95.23    5.45
   0  -2  -6   91.69    5.67
   0   2  -6   89.15    5.07
   0   2  -6   97.41    5.66
   0  -2  -6   96.26    5.17
   0   2  -7   54.29    4.52
   0   2  -7   56.61    4.29
   0  -2  -7   55.44    4.73
   0   2  -7   57.60    3.92
   0  -2  -7   58.66    4.73
   0   2  -7   60.99    4.59
   0  -2  -7   62.45    4.17
   0   2  -8    4.78    1.70
   0  -2  -8    4.31    1.98
   0   2  -8    4.86    1.71
   0   2  -8    5.26    1.32
   0  -2  -8    3.93    1.35
   0  -2  -8    5.43    1.99
   0  -2  -9   -0.22    1.70
   0  -2  -9   -0.37    1.38
   0   2  -9   -1.25    1.78
   0  -2  -9   -0.29    1.63
   0   2  -9    0.82    1.08
   0  -2 -10   42.36    4.79
   0   2 -10   37.57    4.41
   0  -2 -10   40.08    4.69
   0   2 -10   43.68    3.95
   0  -2 -11   21.58    3.69
   0   2 -11   20.38    3.61
   0   2 -11   15.57    2.55
   0  -2 -12   23.33    1.56
   0  -2 -12   24.87    1.82
   0  -2 -12   27.12    1.87
   0   2 -12   25.04    1.76
   0   2 -12   21.42    1.68
   0  -2 -12   22.33    1.71
   0   2 -12   18.49    2.79
   0   2 -12   21.80    3.89
   0  -2 -12   27.62    1.77
   0   2 -12   26.69    1.75
   0   2 -12   24.42    1.70
   0  -2 -12   26.73    1.77
   0  -2 -12   24.93    1.79
   0  -2 -12   22.58    1.68
   0  -2 -12   21.91    3.86
   0   2 -12   24.48    1.68
   0  -2 -12   26.89    1.77
   0  -2 -12   22.70    1.69
   0   2 -13   24.88    1.62
   0  -2 -13   27.35    1.72
   0  -2 -13   27.17    1.92
   0   2 -13   29.71    1.95
   0   2 -13   28.21    1.90
   0  -2 -13   28.52    1.93
   0  -2 -13   27.95    1.94
   0  -2 -13   24.62    1.75
   0  -2 -13   26.23    1.89
   0   2 -13   22.65    4.41
   0  -2 -13   27.35    1.97
   0   2 -13   25.52    1.88
   0   2 -13   25.52    1.84
   0  -2 -13   25.72    1.98
   0   2 -13   22.70    1.80
   0   2 -13   24.42    1.62
   0  -2 -13   27.53    1.88
   0   2 -13   26.51    1.84
   0  -2 -13   27.13    1.89
   0   2 -14    2.69    1.02
   0  -2 -14   -0.19    0.96
   0  -2 -14    0.60    0.60
   0  -2 -14    0.17    0.84
   0   2 -14    1.07    0.96
   0  -2 -14    1.20    0.93
   0  -2 -14    0.16    0.68
   0   2 -14    0.16    0.96
   0  -2 -14    0.60    0.94
   0  -2 -14    1.37    1.03
   0   2 -14    2.97    0.95
   0   2 -14    0.60    0.63
   0  -2 -14    0.22    0.91
   0   2 -14    0.73    0.97
   0  -2 -14    2.30    0.84
   0   2 -14    0.91    0.59
   0  -2 -14    0.47    0.82
   0  -2 -15    3.56    1.11
   0  -2 -15    3.70    0.76
   0   2 -15    5.15    1.02
   0  -2 -15    4.06    1.09
   0   2 -15    3.72    1.08
   0  -2 -15    3.07    0.95
   0  -2 -15    3.22    1.11
   0  -2 -15    4.56    1.23
   0   2 -15    5.00    1.22
   0   2 -15    3.58    0.72
   0  -2 -15    5.23    1.19
   0   2 -15    6.82    1.32
   0  -2 -15    4.71    1.16
   0  -2 -15    5.19    1.03
   0   2 -15    3.82    0.77
   0  -2 -15    5.01    0.94
   0   2 -16    6.55    1.01
   0   2 -16    6.97    1.16
   0  -2 -16    7.41    1.21
   0  -2 -16    6.81    1.08
   0  -2 -16    7.53    1.24
   0  -2 -16    7.90    1.32
   0  -2 -16    8.19    1.26
   0  -2 -16    8.88    1.11
   0  -2 -16    5.90    0.95
   0   2 -16    7.67    0.91
   0  -2 -16   11.01    1.36
   0  -2 -16    6.45    1.30
   0   2 -16    7.96    1.31
   0  -2 -17   17.34    1.51
   0  -2 -17   18.90    1.60
   0  -2 -17   18.60    1.53
   0   2 -17   18.79    1.48
   0  -2 -17   17.67    1.52
   0   2 -17   18.13    1.29
   0   2 -17   17.66    1.18
   0  -2 -17   18.44    1.31
   0   2 -17   20.14    1.66
   0  -2 -17   17.92    1.63
   0  -2 -17   19.88    1.42
   0   2 -18    1.22    0.73
   0   2 -18    1.18    0.55
   0  -2 -18    0.63    0.75
   0  -2 -18    0.82    0.78
   0   2 -18    1.54    0.81
   0  -2 -18    2.27    0.91
   0  -2 -18    1.78    0.60
   0   2 -19    4.28    0.70
   0  -2 -19    4.70    0.66
   0   2 -19    6.03    0.72
   0   2 -19    4.00    0.46
   0   3   0    0.11    0.43
   0   3  -1   80.38    3.73
   0   3  -1   85.88    3.37
   0   3  -2    4.27    0.74
   0   3   2    3.30    0.71
   0   3  -2    4.45    0.97
   0   3  -2    4.32    0.78
   0  -3  -2    4.12    0.82
   0   3  -3   37.81    2.10
   0   3   3   31.48    2.00
   0  -3  -3   37.67    1.93
   0   3  -3   36.01    2.36
   0   3  -3   35.12    2.40
   0  -3  -3   35.35    2.51
   0   3   4   12.43    1.12
   0   3  -4   14.37    1.70
   0  -3  -4   14.70    0.96
   0   3  -4   14.26    1.74
   0   3  -4   14.85    1.54
   0  -3  -4   13.62    0.96
   0  -3  -4   14.24    0.81
   0  -3  -4   12.53    1.85
   0  -3  -5   29.53    2.85
   0  -3  -5   29.71    2.99
   0   3  -5   25.79    2.73
   0   3  -5   24.07    2.18
   0   3  -5   24.93    2.34
   0   3   5   20.60    1.43
   0   3  -5   24.88    2.65
   0  -3  -6   11.17    2.07
   0   3  -6    8.77    1.61
   0   3  -6   10.53    1.40
   0  -3  -6    8.87    1.52
   0   3  -6    7.90    1.81
   0   3   6    7.22    0.59
   0   3  -7    5.70    1.20
   0   3  -7    6.29    1.73
   0  -3  -7    7.22    2.28
   0   3  -7    7.35    2.00
   0   3  -7    5.76    1.46
   0  -3  -8   14.87    2.91
   0   3  -8   16.74    2.47
   0   3  -8   17.16    2.21
   0   3  -8   16.79    2.68
   0  -3  -9    6.08    2.29
   0   3  -9    6.96    1.95
   0   3  -9    4.22    1.97
   0   3  -9    5.32    1.61
   0  -3 -10    1.24    1.71
   0   3 -10    3.03    1.89
   0   3 -10    3.00    1.22
   0  -3 -11    6.56    2.52
   0   3 -11   10.45    2.12
   0   3 -11    9.63    2.85
   0   3 -12    1.80    0.77
   0  -3 -12    0.58    0.72
   0   3 -12   -0.03    0.69
   0  -3 -12    0.07    0.79
   0   3 -12    0.40    0.58
   0   3 -12   -0.29    0.69
   0   3 -12    1.58    1.92
   0   3 -12   -2.79    1.30
   0   3 -12    0.57    0.69
   0  -3 -12   -0.20    0.78
   0  -3 -12   -0.38    0.80
   0   3 -12    0.81    0.74
   0  -3 -12    0.99    0.72
   0   3 -12    0.50    0.66
   0  -3 -12   -0.72    0.77
   0  -3 -12    0.23    0.71
   0  -3 -12    0.67    0.78
   0  -3 -12    0.04    1.92
   0  -3 -12    0.05    0.61
   0  -3 -12   -0.52    0.78
   0  -3 -12   -0.31    0.71
   0  -3 -13    2.15    1.02
   0   3 -13    0.44    0.82
   0   3 -13    2.04    0.87
   0  -3 -13    0.11    0.91
   0   3 -13    0.87    0.79
   0   3 -13    1.13    0.70
   0   3 -13    1.03    1.74
   0  -3 -13    0.79    0.88
   0   3 -13    1.29    0.85
   0   3 -13    1.24    0.79
   0  -3 -13    0.84    0.82
   0  -3 -13    1.95    0.78
   0  -3 -13    1.61    0.92
   0  -3 -13    1.41    0.90
   0  -3 -13   -3.62    2.58
   0  -3 -13    1.97    0.90
   0   3 -13    1.69    0.90
   0  -3 -13    1.13    0.89
   0   3 -13    1.19    0.55
   0  -3 -13    2.12    0.80
   0   3 -14   17.26    1.60
   0  -3 -14   17.18    1.69
   0  -3 -14   17.75    1.69
   0   3 -14   14.84    1.29
   0   3 -14   18.67    1.54
   0  -3 -14   16.13    1.54
   0  -3 -14   17.21    1.58
   0  -3 -14   14.97    1.39
   0  -3 -14   18.10    1.59
   0   3 -14   20.16    1.71
   0  -3 -14   19.16    1.62
   0  -3 -14   17.91    1.60
   0  -3 -14   18.27    1.60
   0   3 -14   16.78    1.26
   0  -3 -14   17.13    1.45
   0  -3 -15    2.88    1.15
   0   3 -15    2.80    1.07
   0  -3 -15    3.60    1.17
   0   3 -15    3.37    0.77
   0   3 -15    4.32    1.00
   0  -3 -15    3.85    1.06
   0   3 -15    4.13    1.04
   0  -3 -15    2.47    1.00
   0  -3 -15    4.86    0.90
   0  -3 -15    3.29    1.09
   0  -3 -15    3.75    1.12
   0  -3 -15    3.41    1.10
   0  -3 -15    4.03    1.05
   0  -3 -15    3.67    0.93
   0   3 -15    4.50    0.77
   0  -3 -16    1.95    1.12
   0  -3 -16    3.27    1.10
   0   3 -16    2.13    1.06
   0   3 -16    2.65    0.69
   0  -3 -16    1.77    0.95
   0  -3 -16    1.73    1.01
   0  -3 -16    2.17    1.08
   0  -3 -16    2.83    1.03
   0  -3 -16    3.75    1.01
   0   3 -16    3.10    0.88
   0   3 -16    2.69    0.99
   0  -3 -16    2.54    1.02
   0   3 -16    3.88    0.67
   0  -3 -16    2.24    0.84
   0  -3 -17    1.91    0.97
   0  -3 -17    0.76    0.88
   0  -3 -17    1.99    0.93
   0  -3 -17    1.87    0.89
   0  -3 -17    0.95    0.71
   0   3 -17    1.14    0.92
   0  -3 -17    3.62    1.05
   0  -3 -17    1.20    0.97
   0  -3 -17   -0.19    0.89
   0   3 -17    0.58    0.71
   0   3 -17    0.47    0.84
   0  -3 -18    1.55    0.84
   0   3 -18    0.15    0.68
   0  -3 -18    1.34    0.75
   0   3 -18   -0.40    0.58
   0  -3 -18    0.34    0.75
   0   3 -18   -1.65    0.84
   0  -3 -18    0.95    0.61
   0  -3 -18    2.40    0.70
   0   3 -19    2.06    0.53
   0   3 -19    0.28    0.37
   0  -3 -19    1.23    0.53
   0   3 -19    0.47    0.54
   0   4   0   41.37    2.54
   0   4   1    1.94    0.70
   0   4  -1    2.27    0.81
   0   4   2   32.79    2.29
   0   4  -2   35.95    2.26
   0   4  -2   36.63    2.07
   0   4  -2   37.52    2.54
   0   4   3   13.49    1.38
   0   4  -3   17.55    1.45
   0   4  -3   17.55    1.78
   0  -4  -3   15.26    1.58
   0   4  -3   17.99    1.60
   0   4  -4   20.81    2.50
   0   4  -4   21.54    1.79
   0   4   4   18.17    1.73
   0  -4  -4   26.28    1.35
   0  -4  -4   25.25    1.67
   0   4  -4   25.23    2.44
   0   4  -4   24.80    2.40
   0  -4  -5   27.54    1.56
   0  -4  -5   28.47    2.76
   0   4  -5   24.80    2.20
   0   4   5   22.10    1.67
   0   4  -5   27.27    2.57
   0  -4  -6    0.64    1.44
   0   4  -6    1.81    1.15
   0   4  -6    0.31    0.69
   0   4   6    1.02    0.41
   0   4  -6    1.14    1.22
   0  -4  -7    0.67    1.68
   0   4  -7   -0.47    1.09
   0   4  -7   -0.08    0.76
   0   4  -7    0.58    1.26
   0   4  -8   13.02    2.27
   0  -4  -8   14.06    2.79
   0   4  -8   15.09    2.65
   0   4  -8   18.16    2.33
   0   4  -9   -0.63    1.51
   0  -4  -9    2.39    1.70
   0   4  -9    1.25    1.53
   0   4  -9    0.71    1.11
   0  -4 -10    2.36    2.10
   0   4 -10    0.30    1.39
   0   4 -10    3.25    2.13
   0   4 -10    0.77    1.09
   0  -4 -11    1.94    1.72
   0   4 -11    3.01    1.19
   0   4 -11    6.89    2.45
   0  -4 -12   18.92    1.44
   0   4 -12   21.13    1.58
   0  -4 -12   19.91    1.67
   0  -4 -12   22.68    1.75
   0   4 -12   18.73    1.52
   0   4 -12   19.13    1.40
   0   4 -12   21.48    3.06
   0   4 -12   17.14    3.47
   0   4 -12   21.74    1.61
   0  -4 -12   19.93    1.61
   0   4 -12   21.47    1.56
   0  -4 -12   20.59    1.65
   0  -4 -12   19.48    1.54
   0  -4 -12   17.34    1.47
   0  -4 -12   17.71    3.70
   0  -4 -12   22.43    1.66
   0  -4 -12   21.68    1.54
   0   4 -12   20.72    1.56
   0  -4 -12   20.18    1.50
   0  -4 -13    0.52    0.90
   0   4 -13   -0.42    0.79
   0  -4 -13    0.17    0.95
   0   4 -13   -0.27    0.73
   0   4 -13    0.53    2.00
   0  -4 -13   -0.40    0.88
   0   4 -13    0.36    0.82
   0  -4 -13    0.08    0.83
   0  -4 -13    0.30    0.86
   0   4 -13    0.43    0.77
   0  -4 -13   -0.59    0.83
   0  -4 -13   -0.06    0.85
   0  -4 -13    0.61    0.77
   0  -4 -13    0.55    0.90
   0  -4 -13    0.25    1.61
   0  -4 -13    0.10    0.72
   0  -4 -13   -0.48    0.90
   0  -4 -14    3.83    1.06
   0   4 -14    4.99    1.03
   0  -4 -14    3.97    1.02
   0  -4 -14    3.20    0.85
   0  -4 -14    3.42    1.05
   0  -4 -14    3.88    1.17
   0   4 -14    3.62    1.05
   0  -4 -14    2.92    1.14
   0   4 -14    3.64    0.82
   0  -4 -14    4.08    1.07
   0  -4 -14    3.84    1.07
   0  -4 -14    6.49    1.09
   0  -4 -14    4.04    1.08
   0  -4 -15   -0.74    1.09
   0  -4 -15    0.17    0.89
   0   4 -15    0.35    0.89
   0  -4 -15    1.24    0.75
   0  -4 -15   -1.70    1.16
   0   4 -15    0.37    0.91
   0  -4 -15    1.00    1.10
   0  -4 -15    0.42    1.04
   0   4 -15    0.42    0.68
   0  -4 -15    0.56    1.03
   0  -4 -15    0.40    0.99
   0  -4 -15   -0.04    0.90
   0  -4 -15    0.25    0.96
   0  -4 -16    3.59    1.04
   0   4 -16    4.75    1.03
   0  -4 -16    3.58    1.00
   0   4 -16    4.12    0.95
   0  -4 -16    3.49    1.06
   0  -4 -16    4.31    0.83
   0  -4 -16    3.38    1.16
   0  -4 -16    3.32    1.10
   0   4 -16    4.12    1.08
   0   4 -16    2.67    0.72
   0  -4 -16    4.96    1.14
   0  -4 -16    3.80    1.08
   0  -4 -16    2.93    0.87
   0  -4 -16    4.43    1.09
   0   4 -17    0.84    0.79
   0  -4 -17    0.35    0.85
   0   4 -17   -0.62    0.80
   0  -4 -17    1.20    0.87
   0  -4 -17   -0.49    0.87
   0   4 -17    0.13    0.52
   0  -4 -17    0.69    0.88
   0  -4 -17    1.20    0.95
   0  -4 -17    1.85    0.81
   0  -4 -17    1.65    0.98
   0  -4 -17    2.49    1.03
   0   4 -17    1.74    0.91
   0  -4 -18   12.00    1.05
   0   4 -18    9.25    1.04
   0  -4 -18    8.82    1.03
   0  -4 -18   13.79    0.99
   0   4 -18   10.12    0.91
   0   4 -18    9.86    0.96
   0  -4 -18   12.12    1.07
   0   4 -19   -0.59    0.39
   0   4 -19    1.02    0.49
   0   4 -19    0.10    0.52
   0   5   0    0.64    0.83
   0   5  -1   27.99    2.16
   0   5   1   25.17    2.16
   0   5  -2   79.02    4.38
   0   5   2   68.69    4.06
   0   5  -2   79.17    4.06
   0   5  -3   17.62    1.95
   0   5  -3   17.93    1.64
   0   5   3   15.95    1.68
   0   5  -4  124.62    5.98
   0  -5  -4  112.40    5.12
   0   5   4  107.37    4.81
   0   5  -4  118.19    5.40
   0   5   4  102.87    5.27
   0  -5  -5    3.05    1.74
   0   5  -5    2.56    1.31
   0   5   5    1.33    0.30
   0  -5  -5    1.05    0.35
   0  -5  -5    1.41    0.53
   0   5   5    1.92    0.78
   0   5  -5    2.15    1.35
   0   5  -6   22.21    2.33
   0   5  -6   23.30    2.41
   0  -5  -6   21.82    2.99
   0   5  -6   19.75    2.58
   0   5   6   17.22    1.52
   0   5  -7    2.53    1.27
   0  -5  -7    2.05    1.84
   0   5  -7    1.96    1.13
   0   5  -7    1.92    1.66
   0   5  -8   60.34    4.75
   0   5  -8   63.49    4.27
   0  -5  -8   62.48    5.52
   0   5  -8   57.93    4.40
   0   5  -8   53.71    4.83
   0  -5  -9    0.19    1.70
   0   5  -9    0.09    1.29
   0   5  -9   -0.11    1.75
   0   5  -9    1.03    1.11
   0   5 -10   45.68    4.63
   0  -5 -10   45.92    5.30
   0   5 -10   53.02    4.53
   0   5 -10   53.71    5.30
   0  -5 -11   -0.21    2.04
   0   5 -11    0.92    1.10
   0   5 -11    3.07    2.34
   0  -5 -12   18.17    1.44
   0  -5 -12   21.43    1.55
   0  -5 -12   20.36    1.62
   0  -5 -12   22.66    1.79
   0   5 -12   21.83    1.55
   0   5 -12   17.72    1.44
   0   5 -12   15.04    1.35
   0   5 -12   15.78    3.39
   0   5 -12   15.96    2.74
   0  -5 -12   20.54    1.58
   0   5 -12   24.87    1.70
   0  -5 -12   20.36    1.62
   0   5 -12   17.59    1.34
   0  -5 -12   20.06    1.66
   0  -5 -12   17.21    1.49
   0  -5 -12   17.29    1.49
   0  -5 -12   17.93    3.88
   0  -5 -12   19.25    1.62
   0  -5 -12   18.51    1.42
   0  -5 -12   16.82    1.40
   0   5 -12   15.67    1.36
   0   5 -12   15.43    1.22
   0  -5 -13    1.00    0.98
   0   5 -13    1.87    0.82
   0  -5 -13    1.80    1.04
   0   5 -13    1.28    0.79
   0   5 -13    1.22    1.89
   0  -5 -13    1.47    0.98
   0  -5 -13    0.75    0.79
   0   5 -13    2.13    0.83
   0  -5 -13    1.05    0.88
   0  -5 -13    0.93    0.81
   0  -5 -13    0.42    0.93
   0  -5 -13   -1.04    2.12
   0  -5 -13    0.93    0.89
   0  -5 -13    1.18    0.78
   0  -5 -13    1.55    0.94
   0  -5 -13    1.63    0.89
   0  -5 -13    2.04    0.87
   0   5 -14   21.06    1.67
   0  -5 -14   22.50    1.93
   0  -5 -14   19.72    1.78
   0   5 -14   19.58    1.54
   0  -5 -14   19.68    1.62
   0   5 -14   21.83    1.65
   0  -5 -14   20.66    1.72
   0  -5 -14   19.97    1.66
   0  -5 -14   22.20    1.78
   0  -5 -14   21.19    1.76
   0  -5 -14   20.74    1.78
   0  -5 -14   20.58    1.76
   0  -5 -14   22.81    1.68
   0  -5 -15    6.64    1.25
   0   5 -15    6.19    1.12
   0  -5 -15    5.47    1.30
   0   5 -15    6.50    0.95
   0  -5 -15    6.27    1.11
   0   5 -15    6.16    1.03
   0  -5 -15    5.57    1.20
   0  -5 -15    6.24    1.04
   0  -5 -15    5.27    1.12
   0  -5 -15    6.13    1.15
   0  -5 -15    6.10    1.21
   0  -5 -15    6.24    1.19
   0  -5 -15    7.34    1.10
   0  -5 -16    4.89    1.22
   0  -5 -16    4.40    1.13
   0   5 -16    4.82    1.04
   0   5 -16    4.52    0.80
   0   5 -16    6.50    0.99
   0  -5 -16    4.13    0.98
   0   5 -16    7.34    1.13
   0  -5 -16    5.99    0.90
   0  -5 -16    4.92    1.14
   0  -5 -16    4.80    1.10
   0  -5 -16    4.29    1.10
   0  -5 -16    4.56    1.11
   0  -5 -16    6.41    1.20
   0  -5 -16    5.98    0.99
   0  -5 -17    3.48    0.98
   0  -5 -17    3.10    0.99
   0  -5 -17    4.33    1.00
   0  -5 -17    2.43    0.68
   0  -5 -17    3.68    0.84
   0   5 -17    2.78    0.64
   0   5 -17    2.95    0.81
   0   5 -17    1.25    0.80
   0  -5 -17    2.30    0.84
   0  -5 -17    3.15    0.97
   0  -5 -17    3.56    1.07
   0  -5 -17    1.50    0.91
   0  -5 -18    9.21    0.91
   0   5 -18    6.62    0.63
   0   5 -18    6.88    0.81
   0  -5 -18    7.32    0.86
   0   5 -18    7.36    0.81
   0  -5 -18    7.51    0.92
   0   5 -19    1.08    0.41
   0   5 -19    0.11    0.37
   0   5 -19   -0.37    0.51
   0   6   0   75.09    4.29
   0   6   1  385.74   16.42
   0   6  -1  430.71   16.54
   0   6  -1  408.24   16.75
   0   6   2    3.99    1.13
   0   6  -2    4.83    1.15
   0   6  -2    5.60    1.36
   0   6   3    5.15    1.18
   0   6  -3    6.83    1.22
   0   6  -3    7.17    1.55
   0   6   4    7.88    1.28
   0   6  -4   11.74    1.48
   0   6   4    8.77    1.06
   0   6  -4   12.74    1.86
   0   6  -5  274.13   11.02
   0   6  -5  280.28   12.07
   0   6   5  245.33   10.85
   0  -6  -5  244.13    9.67
   0  -6  -5  283.75   12.33
   0   6   5  258.18   10.00
   0   6  -5  268.02   11.79
   0  -6  -5  275.55   10.68
   0   6   6   27.85    2.10
   0   6  -6   26.87    2.98
   0  -6  -6   28.24    1.87
   0   6  -6   28.38    2.79
   0  -6  -6   29.40    3.35
   0   6  -7   60.73    4.90
   0   6  -7   57.18    4.21
   0   6  -7   58.95    4.43
   0  -6  -7   51.25    4.94
   0   6  -8    0.17    1.50
   0   6  -8    2.13    1.39
   0   6  -8    0.58    0.96
   0  -6  -8    1.14    1.85
   0   6  -9    7.09    1.66
   0   6  -9    3.69    1.98
   0  -6  -9    8.36    2.52
   0   6  -9    6.30    1.85
   0   6 -10   13.13    2.40
   0   6 -10   10.91    2.59
   0   6 -10   12.70    2.42
   0  -6 -10   12.68    3.23
   0  -6 -11   96.35    4.42
   0   6 -11   89.70    6.63
   0  -6 -11   88.02    4.14
   0  -6 -11   83.48    7.78
   0   6 -11   83.50    7.54
   0  -6 -11  102.16    4.54
   0  -6 -11   97.64    4.40
   0  -6 -12   16.09    1.37
   0  -6 -12   14.68    1.39
   0  -6 -12   15.18    1.63
   0   6 -12   14.93    1.30
   0  -6 -12   14.90    1.43
   0   6 -12   15.16    1.37
   0   6 -12   12.91    1.25
   0   6 -12    9.49    2.07
   0   6 -12   14.39    3.43
   0  -6 -12   17.68    1.47
   0  -6 -12   16.57    1.56
   0  -6 -12   16.62    1.57
   0   6 -12   13.97    1.22
   0  -6 -12   15.07    1.43
   0  -6 -12   15.47    1.43
   0  -6 -12   16.71    3.73
   0  -6 -12   16.31    1.52
   0  -6 -12   16.12    1.33
   0   6 -12   15.49    1.32
   0   6 -12   14.64    1.18
   0  -6 -12   14.88    1.32
   0  -6 -13   11.35    1.51
   0  -6 -13   12.70    1.39
   0  -6 -13   10.05    1.22
   0   6 -13   12.85    1.29
   0   6 -13   11.89    1.25
   0   6 -13    7.39    2.96
   0  -6 -13   12.36    1.40
   0  -6 -13   10.16    1.37
   0   6 -13   13.63    1.25
   0   6 -13   12.39    1.08
   0  -6 -13   12.00    1.22
   0  -6 -13   11.95    1.36
   0  -6 -13   11.05    1.27
   0  -6 -13   11.30    1.38
   0  -6 -13    5.38    2.38
   0  -6 -13   14.26    1.33
   0  -6 -13   12.94    1.43
   0  -6 -13   11.84    1.25
   0  -6 -14    0.71    1.03
   0  -6 -14    0.78    0.84
   0   6 -14    1.45    0.63
   0   6 -14    1.15    0.80
   0  -6 -14    1.05    0.90
   0  -6 -14    1.14    0.92
   0  -6 -14    0.34    0.95
   0   6 -14    1.76    0.88
   0  -6 -14    0.95    1.14
   0   6 -14    1.17    0.85
   0  -6 -14    0.12    0.98
   0  -6 -14    0.49    0.94
   0  -6 -14    1.37    0.86
   0  -6 -14    0.17    1.09
   0  -6 -15    3.46    1.15
   0  -6 -15    2.35    0.89
   0   6 -15    2.64    0.88
   0   6 -15    3.61    1.06
   0  -6 -15    3.39    1.11
   0  -6 -15    4.16    0.99
   0   6 -15    4.63    1.00
   0  -6 -15    3.41    1.08
   0  -6 -15    3.89    1.22
   0   6 -15    4.54    0.94
   0  -6 -15    4.86    1.13
   0  -6 -15    2.95    1.05
   0  -6 -15    2.38    0.92
   0  -6 -15    2.99    1.10
   0  -6 -16    5.91    1.19
   0   6 -16    6.58    0.97
   0  -6 -16    5.89    0.96
   0   6 -16    7.19    1.12
   0  -6 -16    6.30    1.00
   0  -6 -16    6.31    1.23
   0  -6 -16    5.33    1.25
   0   6 -16    6.83    1.04
   0  -6 -16    6.48    1.14
   0   6 -16    5.59    0.90
   0  -6 -16    6.62    1.13
   0  -6 -16    4.34    1.07
   0  -6 -16    6.59    1.07
   0  -6 -16    7.93    1.24
   0  -6 -17   33.82    2.19
   0  -6 -17   31.95    2.02
   0   6 -17   31.09    1.77
   0  -6 -17   36.76    2.11
   0  -6 -17   32.95    1.84
   0   6 -17   35.50    1.95
   0   6 -17   34.63    1.87
   0  -6 -17   34.76    1.92
   0  -6 -17   36.28    2.03
   0  -6 -17   34.39    2.02
   0  -6 -17   36.54    2.09
   0  -6 -17   36.72    1.97
   0   6 -18    1.41    0.54
   0   6 -18    0.79    0.59
   0  -6 -18    2.05    0.73
   0  -6 -18    3.09    0.75
   0   6 -19    1.86    0.51
   0   6 -19    1.87    0.44
   0   7   0    0.01    1.08
   0   7   0   -0.44    1.05
   0   7  -1  104.61    5.81
   0   7   1  103.09    5.66
   0   7  -1  100.76    5.57
   0   7  -2  159.78    7.85
   0   7  -2  162.30    7.49
   0   7   2  137.28    7.33
   0   7   3  216.80    9.76
   0   7  -3  234.10   10.59
   0   7  -3  237.68   10.14
   0   7   3  210.97   10.10
   0   7   4  119.26    5.84
   0   7  -4  128.36    6.91
   0   7  -4  138.20    6.44
   0   7   4  116.63    6.34
   0   7   5   28.97    1.92
   0  -7  -5   30.16    2.32
   0   7  -5   32.67    3.13
   0  -7  -5   30.04    3.37
   0   7  -5   33.05    2.61
   0   7   5   28.51    2.48
   0  -7  -6   12.90    2.52
   0   7  -6   13.72    2.11
   0  -7  -6   14.01    1.42
   0   7   6   11.52    1.46
   0   7  -6   10.58    2.12
   0   7  -7   52.58    4.08
   0   7  -7   45.81    3.95
   0  -7  -7   43.22    4.49
   0   7  -7   45.89    4.30
   0  -7  -8   84.11    6.93
   0   7  -8   94.80    6.09
   0   7  -8  100.27    6.43
   0   7  -8   99.76    6.86
   0  -7  -9   64.01    6.33
   0   7  -9   74.54    5.66
   0   7  -9   70.79    5.11
   0   7  -9   64.51    5.24
   0   7  -9   68.52    6.02
   0   7 -10   35.56    4.07
   0  -7 -10   31.26    4.76
   0   7 -10   37.74    4.56
   0   7 -10   40.07    4.02
   0   7 -11    0.99    0.65
   0  -7 -11    1.06    0.75
   0  -7 -11    1.57    0.91
   0   7 -11    1.67    0.75
   0   7 -11    2.45    1.44
   0   7 -11    0.21    2.01
   0  -7 -11    1.66    0.75
   0  -7 -11    1.36    0.83
   0   7 -11    1.78    0.72
   0  -7 -11    1.77    0.80
   0  -7 -11    1.62    0.88
   0  -7 -11    1.47    0.75
   0  -7 -11    2.37    2.26
   0   7 -11    0.48    1.36
   0  -7 -11    2.08    0.76
   0  -7 -11    1.22    0.82
   0  -7 -11    0.95    0.68
   0  -7 -12   18.88    1.52
   0  -7 -12   25.32    1.99
   0  -7 -12   20.31    1.70
   0   7 -12   21.48    1.55
   0  -7 -12   21.60    1.68
   0   7 -12   19.74    1.49
   0   7 -12   23.44    1.66
   0   7 -12   18.62    2.87
   0   7 -12   21.89    4.04
   0  -7 -12   23.64    1.71
   0  -7 -12   21.07    1.76
   0   7 -12   20.24    1.51
   0  -7 -12   21.60    1.76
   0  -7 -12   18.27    1.64
   0  -7 -12   20.42    1.63
   0  -7 -12   18.57    3.79
   0  -7 -12   20.35    1.56
   0  -7 -12   20.45    1.74
   0  -7 -12   19.16    1.51
   0   7 -12   19.81    1.45
   0   7 -12   20.70    1.50
   0  -7 -13   21.10    1.84
   0   7 -13   21.63    1.48
   0   7 -13   21.29    1.53
   0  -7 -13   19.83    1.58
   0  -7 -13   23.53    1.83
   0  -7 -13   21.41    1.74
   0   7 -13   21.44    1.61
   0  -7 -13   22.24    1.70
   0  -7 -13   20.06    1.93
   0  -7 -13   22.29    1.78
   0   7 -13   23.10    1.70
   0  -7 -13   25.03    1.84
   0  -7 -13   19.74    1.63
   0  -7 -13   21.76    1.67
   0  -7 -13   20.86    1.80
   0  -7 -14   35.23    2.19
   0  -7 -14   39.65    2.46
   0  -7 -14   36.21    2.44
   0  -7 -14   34.38    2.29
   0  -7 -14   34.79    2.29
   0  -7 -14   36.69    2.17
   0   7 -14   35.54    2.17
   0  -7 -14   37.42    2.55
   0  -7 -14   34.74    2.29
   0   7 -14   38.27    2.21
   0  -7 -14   37.66    2.35
   0  -7 -14   40.93    2.41
   0   7 -14   33.06    1.93
   0   7 -14   37.64    2.11
   0  -7 -14   34.33    2.15
   0  -7 -14   36.07    2.22
   0  -7 -14   36.53    2.41
   0  -7 -15   27.73    1.90
   0  -7 -15   24.72    1.97
   0  -7 -15   26.17    2.06
   0  -7 -15   27.36    1.92
   0  -7 -15   24.42    1.91
   0  -7 -15   29.21    1.98
   0  -7 -15   28.22    2.04
   0   7 -15   25.18    1.75
   0   7 -15   25.32    1.78
   0  -7 -15   25.79    2.14
   0  -7 -15   24.47    1.87
   0   7 -15   29.13    1.88
   0  -7 -15   27.49    1.78
   0   7 -15   27.54    1.71
   0   7 -15   25.37    1.52
   0  -7 -16    6.45    1.04
   0  -7 -16    6.57    1.34
   0   7 -16    6.47    0.96
   0   7 -16    7.52    0.93
   0   7 -16    8.76    1.19
   0  -7 -16    8.29    1.01
   0  -7 -16    7.94    1.08
   0  -7 -16    7.04    1.27
   0  -7 -16    8.00    1.21
   0  -7 -16    7.22    1.14
   0  -7 -16    8.11    1.25
   0  -7 -16    8.80    1.27
   0  -7 -16    8.37    1.13
   0  -7 -17    0.69    0.75
   0  -7 -17    1.73    0.99
   0  -7 -17    0.96    0.69
   0  -7 -17    1.88    0.82
   0   7 -17    1.25    0.62
   0   7 -17    0.96    0.59
   0  -7 -17    0.81    0.62
   0   7 -17   -0.19    0.76
   0  -7 -17    0.40    0.83
   0  -7 -17    1.96    1.02
   0  -7 -17    1.17    0.77
   0   7 -18    4.33    0.58
   0   7 -18    5.90    0.63
   0   7 -18    6.05    0.74
   0  -7 -18    7.52    0.85
   0  -7 -18    8.02    0.87
   0   7 -19   12.70    0.83
   0   7 -19   11.59    0.74
   0   8   0  289.47   13.30
   0   8   0  306.39   13.19
   0   8   1   17.79    2.20
   0   8  -1   18.85    2.41
   0   8   1   17.15    2.19
   0   8  -1   17.60    2.25
   0   8   2  109.61    6.25
   0   8  -2  120.07    6.76
   0   8  -2  118.50    6.34
   0   8   2  122.70    6.52
   0   8   3    7.60    1.37
   0   8  -3    7.75    1.84
   0   8   3    6.22    1.40
   0   8  -3    7.97    1.54
   0   8  -4  153.41    8.12
   0   8   4  140.50    6.90
   0   8  -4  154.93    7.47
   0   8   4  137.82    7.42
   0  -8  -5   60.03    3.88
   0   8  -5   63.62    4.70
   0   8   5   66.77    3.56
   0   8  -5   65.84    4.19
   0   8   5   59.94    4.13
   0   8  -6  188.46    9.70
   0  -8  -6  181.75   10.36
   0  -8  -6  182.74    8.32
   0   8  -6  190.30   10.04
   0   8   6  180.87    8.67
   0  -8  -7   12.18    2.67
   0   8  -7   10.17    2.07
   0   8  -7   13.25    2.08
   0   8  -7   12.92    2.48
   0  -8  -8   31.84    4.30
   0   8  -8   39.61    3.71
   0   8  -8   32.46    3.42
   0   8  -8   40.40    4.31
   0   8  -9    2.31    1.43
   0   8  -9    2.87    1.41
   0  -8  -9    2.17    2.18
   0   8  -9    2.60    1.67
   0   8 -10   59.44    5.24
   0  -8 -10   53.78    6.12
   0   8 -10   55.63    5.04
   0   8 -10   57.97    5.82
   0  -8 -11   23.00    1.77
   0  -8 -11   22.63    1.65
   0   8 -11   22.01    1.54
   0   8 -11   25.87    1.70
   0  -8 -11   24.77    1.95
   0   8 -11   26.14    1.71
   0   8 -11   20.22    1.46
   0   8 -11   24.18    3.28
   0   8 -11   24.18    4.06
   0  -8 -11   26.70    1.76
   0  -8 -11   21.83    1.76
   0  -8 -11   24.43    1.64
   0  -8 -11   22.58    1.83
   0   8 -11   23.77    1.59
   0  -8 -11   25.03    1.81
   0  -8 -11   23.31    1.70
   0   8 -11   24.34    3.45
   0  -8 -11   23.59    4.61
   0  -8 -11   21.75    1.48
   0  -8 -11   22.63    1.60
   0   8 -12   98.47    7.13
   0  -8 -12   94.68    4.29
   0   8 -12   89.75    4.16
   0  -8 -12   95.90    4.66
   0  -8 -12   88.95    4.43
   0  -8 -12   86.69    4.34
   0   8 -12   96.80    4.32
   0   8 -12   99.57    8.57
   0  -8 -12  103.89    4.45
   0  -8 -12  102.63    4.55
   0  -8 -12   89.16    4.48
   0   8 -12   83.18    4.18
   0  -8 -12   94.64    4.47
   0  -8 -12   95.70    4.37
   0  -8 -12   76.95    8.14
   0   8 -12   95.63    4.19
   0  -8 -12   91.52    4.17
   0   8 -12   92.01    4.15
   0  -8 -12  104.23    4.37
   0  -8 -12  100.42    4.55
   0  -8 -13    0.99    0.86
   0  -8 -13    0.80    1.08
   0   8 -13    0.80    0.75
   0  -8 -13    0.07    0.81
   0  -8 -13    1.07    0.93
   0  -8 -13    1.20    1.12
   0  -8 -13    0.66    0.79
   0  -8 -13    1.30    0.92
   0   8 -13    1.59    0.75
   0   8 -13    0.67    0.88
   0  -8 -13    1.11    0.98
   0  -8 -13    0.65    1.04
   0  -8 -13    1.98    0.91
   0  -8 -13    2.51    0.80
   0   8 -13    1.48    0.70
   0   8 -13    0.86    0.67
   0  -8 -14    4.31    1.21
   0   8 -14    7.63    0.94
   0   8 -14    6.11    0.88
   0  -8 -14    6.99    0.98
   0  -8 -14    5.88    1.07
   0  -8 -14    6.20    1.25
   0  -8 -14    4.34    1.22
   0  -8 -14    7.05    1.47
   0  -8 -14    5.54    1.05
   0  -8 -14    5.85    0.99
   0   8 -14    5.41    0.94
   0   8 -14    5.68    1.07
   0  -8 -14    5.65    1.18
   0  -8 -14    5.42    1.13
   0  -8 -14    6.96    1.14
   0  -8 -14    6.13    1.14
   0  -8 -14    5.19    1.25
   0  -8 -15    2.90    1.16
   0   8 -15    2.11    0.62
   0   8 -15    2.91    0.74
   0  -8 -15    3.03    0.83
   0   8 -15    3.74    1.01
   0  -8 -15    1.88    1.02
   0  -8 -15    1.48    1.12
   0  -8 -15    2.06    0.77
   0  -8 -15    1.97    0.85
   0  -8 -15    2.51    1.28
   0   8 -15    3.30    0.99
   0  -8 -15    2.22    1.04
   0  -8 -15    0.89    0.97
   0  -8 -15    2.84    1.05
   0  -8 -15    2.57    1.13
   0  -8 -16   35.40    2.06
   0  -8 -16   32.93    1.97
   0  -8 -16   32.47    2.25
   0   8 -16   33.51    1.92
   0  -8 -16   32.71    2.22
   0  -8 -16   34.27    2.02
   0  -8 -16   32.17    2.14
   0   8 -16   36.17    2.04
   0   8 -16   30.50    1.79
   0  -8 -16   35.20    1.92
   0  -8 -16   36.48    2.21
   0  -8 -16   32.31    2.04
   0  -8 -17    2.41    0.86
   0   8 -17    2.94    0.59
   0   8 -17    2.64    0.79
   0   8 -17    2.48    0.67
   0  -8 -17    4.22    1.03
   0  -8 -17    2.76    0.73
   0  -8 -17    1.81    0.77
   0  -8 -17    2.37    0.99
   0  -8 -18   18.64    1.31
   0   8 -18   14.60    0.97
   0   8 -18   16.39    0.94
   0   8 -18   19.27    1.13
   0  -8 -18   17.13    1.12
   0  -8 -18   18.68    1.19
   0   8 -19    0.65    0.39
   0   8 -19   -0.10    0.34
   0   9   0   -0.24    1.27
   0   9   0   -0.54    1.48
   0   9  -1   28.72    3.10
   0   9   1   26.01    2.81
   0   9  -1   29.47    2.91
   0   9   1   27.56    2.90
   0   9  -2    1.44    1.58
   0   9   2    1.98    1.11
   0   9   2    2.95    1.37
   0   9  -2    1.65    1.23
   0   9   3  117.83    6.59
   0   9  -3  121.18    7.31
   0   9   3  126.40    7.01
   0   9  -3  132.69    6.95
   0   9   4    4.01    1.13
   0   9  -4    3.90    1.57
   0   9  -4    3.79    1.34
   0   9   4    3.19    1.28
   0  -9  -5   10.66    1.58
   0   9  -5   11.93    2.11
   0   9   5   11.87    1.88
   0   9  -5   11.37    1.80
   0  -9  -6    2.64    0.92
   0   9  -6    3.06    1.68
   0  -9  -6    4.82    2.17
   0   9  -6    2.51    1.63
   0   9   6    3.23    1.17
   0   9  -7   38.15    3.82
   0  -9  -7   33.69    4.25
   0   9  -7   37.45    4.08
   0   9  -8    2.78    1.19
   0   9  -8    2.22    1.33
   0  -9  -8    2.29    1.99
   0   9  -8    2.06    1.55
   0  -9  -9   99.85    8.44
   0   9  -9  116.87    7.49
   0   9  -9  108.52    7.33
   0   9  -9  117.49    8.34
   0  -9 -10    2.76    0.90
   0   9 -10    1.40    0.67
   0   9 -10    1.44    0.75
   0   9 -10    1.53    1.63
   0   9 -10    2.54    1.34
   0   9 -10    1.49    0.62
   0  -9 -10    1.19    0.78
   0  -9 -10    1.66    0.83
   0   9 -10    0.81    1.15
   0  -9 -10   -0.67    2.20
   0  -9 -10    1.04    0.62
   0  -9 -10    1.30    0.71
   0  -9 -11    8.29    1.11
   0  -9 -11    7.93    1.17
   0  -9 -11    7.17    1.01
   0   9 -11    7.15    0.94
   0  -9 -11    7.39    1.19
   0  -9 -11    6.99    1.11
   0  -9 -11    6.90    1.00
   0   9 -11    9.40    2.16
   0  -9 -11    5.96    2.85
   0   9 -11   11.05    2.34
   0   9 -11    7.22    2.52
   0   9 -11    8.56    1.04
   0  -9 -11    9.61    1.14
   0  -9 -11    6.95    1.22
   0  -9 -11    7.33    1.16
   0  -9 -12   12.70    1.33
   0  -9 -12   11.41    1.38
   0  -9 -12   11.12    1.56
   0  -9 -12   11.05    1.21
   0   9 -12   12.61    1.32
   0   9 -12   17.02    3.87
   0  -9 -12   11.92    1.42
   0  -9 -12    9.79    1.41
   0   9 -12   11.63    1.20
   0  -9 -12   11.06    1.23
   0  -9 -12   10.18    1.36
   0  -9 -12   12.32    3.82
   0   9 -12   10.08    1.00
   0   9 -12   12.69    1.21
   0  -9 -12   12.20    1.11
   0  -9 -12    9.72    1.37
   0  -9 -12   11.61    1.27
   0  -9 -13   28.34    1.96
   0  -9 -13   26.82    2.10
   0   9 -13   26.37    1.83
   0  -9 -13   25.73    2.08
   0  -9 -13   28.93    1.92
   0  -9 -13   27.29    2.06
   0  -9 -13   27.95    2.29
   0  -9 -13   27.59    2.02
   0  -9 -13   25.80    1.84
   0   9 -13   31.66    1.81
   0   9 -13   27.43    1.89
   0  -9 -13   31.48    2.10
   0  -9 -13   24.44    2.04
   0  -9 -13   29.20    1.93
   0   9 -13   28.14    1.70
   0  -9 -13   26.79    1.75
   0   9 -13   29.92    1.82
   0  -9 -14    2.49    1.19
   0   9 -14    3.69    0.80
   0  -9 -14    3.41    0.79
   0   9 -14    3.10    0.71
   0   9 -14    3.58    0.65
   0  -9 -14    1.95    1.17
   0  -9 -14    3.94    1.17
   0  -9 -14    3.07    0.90
   0  -9 -14    2.54    0.86
   0  -9 -14    2.16    1.27
   0  -9 -14    2.27    0.87
   0   9 -14    4.11    0.80
   0   9 -14    3.56    0.98
   0  -9 -14    3.35    1.09
   0  -9 -14    3.17    1.10
   0  -9 -14    2.56    1.02
   0  -9 -14    2.44    1.14
   0  -9 -14    2.92    0.97
   0  -9 -15   26.09    1.82
   0  -9 -15   22.21    1.88
   0  -9 -15   23.39    1.95
   0  -9 -15   22.50    1.79
   0  -9 -15   21.66    1.74
   0  -9 -15   24.39    1.90
   0   9 -15   24.17    1.70
   0  -9 -15   21.94    2.00
   0  -9 -15   21.83    1.62
   0  -9 -15   21.90    1.58
   0   9 -15   21.06    1.42
   0   9 -15   24.71    1.48
   0   9 -15   26.16    1.74
   0  -9 -15   25.17    1.56
   0  -9 -16    4.70    0.81
   0  -9 -16    3.92    0.74
   0  -9 -16    3.03    1.17
   0   9 -16    3.91    0.86
   0   9 -16    4.22    0.98
   0   9 -16    4.36    0.62
   0   9 -16    5.41    0.69
   0  -9 -16    5.25    1.27
   0  -9 -16    5.61    1.03
   0  -9 -16    3.78    0.94
   0  -9 -16    4.24    1.07
   0  -9 -16    5.39    1.20
   0  -9 -16    6.03    1.11
   0  -9 -17   -0.16    0.74
   0   9 -17   -0.34    0.68
   0   9 -17    0.48    0.42
   0   9 -17    0.52    0.58
   0  -9 -17    1.14    0.91
   0  -9 -17    0.30    0.69
   0  -9 -17    0.74    0.68
   0  -9 -17    0.29    0.90
   0  -9 -18    3.56    0.77
   0   9 -18    0.01    0.40
   0   9 -18    1.30    0.52
   0  -9 -18    2.08    0.53
   0  -9 -18    2.49    0.61
   0   9 -19    9.95    0.65
   0   9 -19    9.18    0.58
   0  10   0    2.77    1.58
   0  10   0    4.18    1.68
   0  10  -1   13.32    2.36
   0  10   1   14.35    2.38
   0  10  -1   16.60    2.52
   0  10   1   15.92    2.46
   0  10   2   17.48    2.42
   0  10  -2   20.42    2.84
   0  10   2   20.83    2.69
   0  10  -2   21.34    2.68
   0  10  -3    7.46    2.13
   0  10   3    7.22    1.57
   0  10  -3    7.47    1.64
   0  10   3    7.73    1.78
   0  10   4    2.01    1.04
   0  10  -4    1.28    1.47
   0  10  -4    3.48    1.44
   0  10   4    2.14    1.23
   0 -10  -5   10.71    1.89
   0  10  -5   13.87    2.55
   0  10  -5   12.74    2.04
   0  10   5   13.28    2.08
   0 -10  -6   10.56    2.67
   0 -10  -6    8.88    1.46
   0  10  -6   10.06    2.26
   0  10  -6   10.15    2.36
   0  10   6    9.52    1.71
   0 -10  -7   11.37    2.85
   0  10  -7   14.34    2.64
   0  10  -7   18.10    2.97
   0  10  -8   -0.34    1.56
   0 -10  -8    0.05    1.96
   0  10  -8    0.85    1.05
   0  10  -8    1.13    1.68
   0  10  -9    4.85    1.41
   0  10  -9    4.08    1.78
   0 -10  -9    2.69    2.25
   0  10  -9    4.41    2.08
   0 -10 -10    6.33    1.09
   0  10 -10    6.87    0.99
   0  10 -10    6.41    0.93
   0  10 -10    4.33    1.74
   0  10 -10    7.62    2.01
   0  10 -10    8.11    0.95
   0 -10 -10    5.37    1.06
   0 -10 -10    4.79    0.94
   0 -10 -10    6.04    2.92
   0  10 -10    9.28    2.17
   0 -10 -10    5.59    0.92
   0 -10 -10    8.22    1.08
   0 -10 -11    1.32    0.83
   0 -10 -11    0.95    0.85
   0 -10 -11    1.28    0.74
   0  10 -11    1.77    0.73
   0 -10 -11    1.60    0.75
   0 -10 -11    1.12    0.93
   0 -10 -11    2.43    2.76
   0  10 -11    1.31    0.73
   0 -10 -11    1.74    0.93
   0 -10 -11    1.05    1.05
   0  10 -11    0.41    0.81
   0  10 -11   -0.63    2.36
   0 -10 -11    0.59    0.78
   0 -10 -12    4.50    1.00
   0 -10 -12    2.62    1.12
   0  10 -12    2.77    0.85
   0 -10 -12    2.55    0.86
   0 -10 -12    1.28    1.03
   0 -10 -12    2.52    1.01
   0 -10 -12    1.40    0.98
   0 -10 -12    3.37    1.24
   0  10 -12    3.03    0.97
   0 -10 -12    2.82    1.05
   0 -10 -12    1.40    0.96
   0 -10 -12    3.01    0.90
   0  10 -12    2.87    0.85
   0 -10 -13   16.95    1.79
   0  10 -13   15.06    1.42
   0 -10 -13   16.25    1.72
   0 -10 -13   18.83    1.76
   0 -10 -13   17.42    1.51
   0 -10 -13   17.68    1.88
   0 -10 -13   16.26    1.63
   0  10 -13   19.47    1.57
   0 -10 -13   17.74    1.74
   0 -10 -13   18.05    1.56
   0 -10 -13   20.71    1.67
   0  10 -13   19.17    1.46
   0  10 -14    0.22    0.55
   0  10 -14    0.14    0.56
   0  10 -14    0.05    0.89
   0  10 -14    0.12    0.67
   0 -10 -14   -0.01    1.16
   0 -10 -14    0.41    1.05
   0 -10 -14   -0.30    0.73
   0 -10 -14   -1.44    1.30
   0 -10 -14   -0.85    0.89
   0  10 -14    0.07    0.90
   0 -10 -14    0.29    1.12
   0 -10 -14   -0.36    1.09
   0 -10 -14    0.64    0.91
   0 -10 -14    2.10    1.06
   0 -10 -15    0.02    0.85
   0  10 -15   -0.49    0.52
   0  10 -15    0.66    0.86
   0  10 -15    0.16    0.58
   0  10 -15    0.26    0.52
   0 -10 -15    0.77    1.01
   0 -10 -15    0.26    1.09
   0 -10 -15    0.97    1.23
   0 -10 -15   -0.06    0.76
   0  10 -15    1.16    0.93
   0 -10 -15    0.17    1.01
   0 -10 -15    0.56    1.07
   0 -10 -15    2.25    1.06
   0 -10 -16    4.52    1.04
   0 -10 -16    6.82    1.07
   0 -10 -16    6.18    1.20
   0 -10 -16    3.84    0.88
   0  10 -16    5.15    0.90
   0  10 -16    5.45    0.65
   0  10 -16    4.49    0.86
   0 -10 -16    7.50    1.19
   0 -10 -16    3.83    1.18
   0 -10 -16    3.93    0.74
   0  10 -17    5.15    0.77
   0 -10 -17    4.89    0.87
   0  10 -17    4.59    0.71
   0 -10 -17    4.98    1.01
   0 -10 -17    4.51    0.75
   0 -10 -17    6.60    0.84
   0  10 -18    1.07    0.43
   0 -10 -18    1.85    0.53
   0  11   0   -0.28    1.58
   0  11   0   -0.88    1.58
   0  11  -1   18.68    2.82
   0  11   1   21.06    2.89
   0  11   1   19.55    2.71
   0  11  -1   17.58    2.68
   0  11  -2    0.27    1.63
   0  11   2    0.85    1.18
   0  11   2    0.64    1.33
   0  11  -2   -0.51    1.50
   0  11   3    6.74    1.61
   0  11  -3    5.99    1.98
   0  11   3    5.01    1.66
   0  11  -3    3.21    1.50
   0  11  -4    0.44    1.56
   0  11   4    1.18    0.96
   0  11   4    0.85    1.19
   0  11  -4    0.54    1.22
   0 -11  -5    1.84    1.04
   0  11  -5    2.79    1.88
   0  11   5    3.49    1.40
   0  11  -5    2.00    1.37
   0 -11  -6    9.14    2.64
   0  11  -6    4.43    1.73
   0  11   6    5.51    1.44
   0  11  -6    5.38    2.02
   0 -11  -7    7.70    2.80
   0  11  -7   11.39    2.50
   0  11  -7    3.94    1.90
   0 -11  -8    0.44    2.04
   0  11  -8   -0.02    0.91
   0  11  -8   -2.65    1.99
   0  11  -8    0.16    1.56
   0 -11  -9   -0.35    0.70
   0  11  -9    0.95    0.62
   0 -11  -9    0.09    0.75
   0 -11  -9   -0.60    0.86
   0  11  -9    2.04    0.99
   0 -11  -9   -1.10    2.22
   0  11  -9    0.61    1.57
   0 -11  -9    0.41    0.69
   0  11  -9    0.18    0.64
   0  11  -9    0.82    1.80
   0 -11  -9   -0.50    0.89
   0  11  -9    0.11    0.77
   0  11 -10    0.51    0.67
   0 -11 -10   -0.44    0.94
   0 -11 -10   -1.61    2.72
   0  11 -10    1.54    1.31
   0  11 -10   -0.52    2.12
   0  11 -10   -0.17    0.71
   0 -11 -10   -0.10    0.96
   0 -11 -10    0.32    0.76
   0 -11 -11    0.01    0.96
   0 -11 -11    0.85    0.79
   0 -11 -11    0.37    0.80
   0  11 -11    0.21    0.71
   0 -11 -11   -1.14    1.07
   0 -11 -11   -0.88    1.01
   0 -11 -11   -3.94    2.74
   0  11 -11    0.78    0.76
   0 -11 -11    0.23    1.11
   0 -11 -11    0.48    0.96
   0  11 -11    3.05    1.25
   0  11 -11    1.02    2.12
   0  11 -11    1.17    0.85
   0  11 -12    1.85    0.84
   0 -11 -12    0.19    1.05
   0 -11 -12    0.63    1.05
   0 -11 -12    2.00    0.80
   0 -11 -12    2.28    1.24
   0 -11 -12    0.26    1.05
   0  11 -12    0.98    0.93
   0 -11 -12   -0.05    0.99
   0 -11 -12    1.25    0.84
   0  11 -12    1.64    0.86
   0 -11 -12    2.24    0.98
   0 -11 -13    2.35    1.19
   0  11 -13    2.47    0.91
   0 -11 -13    1.77    1.09
   0 -11 -13    0.79    1.11
   0 -11 -13    1.30    0.76
   0 -11 -13    1.93    1.33
   0 -11 -13    2.38    1.09
   0  11 -13    2.00    0.94
   0 -11 -13    3.08    0.94
   0 -11 -13    0.68    1.06
   0 -11 -13    3.40    1.07
   0  11 -13    3.26    0.87
   0  11 -14    2.50    0.66
   0  11 -14    1.78    0.77
   0  11 -14    2.08    0.88
   0 -11 -14    2.39    1.17
   0 -11 -14    1.99    0.73
   0 -11 -14    1.36    1.10
   0 -11 -14    0.60    0.92
   0 -11 -14    2.42    1.36
   0  11 -14    1.30    0.92
   0 -11 -14    1.23    1.11
   0 -11 -14    0.93    0.84
   0 -11 -14    1.77    1.06
   0 -11 -14    4.12    1.15
   0 -11 -15    3.25    1.12
   0 -11 -15    4.13    1.09
   0 -11 -15    4.60    1.22
   0 -11 -15    1.54    0.84
   0  11 -15    3.97    0.59
   0  11 -15    2.85    0.71
   0  11 -15    2.90    0.84
   0  11 -15    3.88    0.97
   0 -11 -15    5.65    1.22
   0 -11 -15    2.42    0.83
   0 -11 -15    3.95    1.32
   0 -11 -16    1.76    0.90
   0 -11 -16    4.78    1.06
   0 -11 -16    2.31    0.88
   0 -11 -16    1.48    0.73
   0  11 -16    2.84    0.56
   0  11 -16    1.39    0.70
   0  11 -16    1.98    0.76
   0 -11 -16    4.50    1.03
   0 -11 -16    1.25    0.64
   0 -11 -16   -0.12    1.07
   0  11 -17   -0.12    0.55
   0 -11 -17   -0.43    0.66
   0  11 -17    0.08    0.52
   0 -11 -17    0.35    0.80
   0 -11 -17    1.18    0.63
   0 -11 -17   -0.81    0.54
   0 -11 -18    1.13    0.44
   0  11 -18    0.16    0.35
   0  12   0  143.72    8.60
   0  12   0  144.79    8.80
   0  12   1   11.96    2.40
   0  12  -1   11.80    2.37
   0  12  -1   12.32    2.55
   0  12   1   12.46    2.36
   0  12   2    4.73    1.83
   0  12  -2    3.79    1.62
   0  12   2    4.01    1.47
   0  12  -2    3.83    1.87
   0  12  -3    9.73    2.19
   0  12   3    7.47    2.09
   0  12  -3   10.02    2.48
   0  12   3   10.12    2.02
   0  12   4   28.86    3.42
   0  12  -4   31.52    3.46
   0  12   4   30.64    3.12
   0  12  -4   30.99    3.89
   0  12   5   59.55    4.84
   0  12  -5   64.07    4.90
   0 -12  -5   48.97    4.35
   0  12  -5   60.44    5.45
   0  12  -6   43.38    4.50
   0  12   6   42.95    3.96
   0  12  -6   40.52    4.55
   0 -12  -6   41.08    4.81
   0  12  -7    5.38    2.11
   0 -12  -7    5.19    2.24
   0  12  -7    5.29    1.84
   0  12  -8   -0.99    1.60
   0 -12  -8    0.18    2.15
   0 -12  -8    0.75    0.71
   0  12  -8   -0.76    0.67
   0  12  -8    2.11    2.22
   0 -12  -9    1.55    0.90
   0  12  -9    2.11    0.80
   0  12  -9    2.68    0.70
   0 -12  -9    2.15    0.85
   0 -12  -9    2.61    0.82
   0 -12   9    2.13    0.54
   0  12  -9    2.33    0.73
   0 -12  -9    2.03    0.82
   0 -12  -9    1.50    0.80
   0 -12  -9    2.37    2.21
   0  12  -9    6.77    2.03
   0 -12  -9    1.43    0.61
   0  12  -9    1.76    1.84
   0 -12 -10    6.80    1.14
   0 -12 -10    7.22    1.12
   0  12 -10    8.44    1.03
   0 -12 -10    6.03    1.04
   0 -12 -10    6.17    1.15
   0 -12 -10    8.08    3.09
   0  12 -10    8.42    1.07
   0 -12 -10    7.83    1.31
   0  12 -10    5.36    2.34
   0 -12 -10    5.87    0.86
   0 -12 -11   15.58    1.61
   0  12 -11   17.26    1.43
   0 -12 -11   15.19    1.63
   0 -12 -11   16.99    1.71
   0 -12 -11   14.20    1.69
   0  12 -11   16.06    1.45
   0 -12 -11   13.46    1.53
   0 -12 -11   16.55    1.45
   0 -12 -11   19.13    1.57
   0  12 -11   19.44    1.51
   0  12 -12   19.44    1.58
   0 -12 -12   18.58    1.71
   0 -12 -12   18.38    1.80
   0 -12 -12   17.83    1.81
   0 -12 -12   18.94    1.95
   0  12 -12   22.18    1.64
   0 -12 -12   19.94    1.62
   0 -12 -12   18.52    1.69
   0  12 -12   21.72    1.60
   0 -12 -12   24.10    1.78
   0 -12 -13    2.07    1.25
   0  12 -13    0.60    0.86
   0 -12 -13    0.68    1.04
   0 -12 -13    0.77    1.10
   0 -12 -13    1.04    1.27
   0 -12 -13   -0.38    1.03
   0  12 -13    0.06    0.96
   0 -12 -13    0.81    0.84
   0 -12 -13   -0.44    1.05
   0 -12 -13    3.32    1.13
   0  12 -13    0.39    0.74
   0  12 -13    0.81    0.84
   0 -12 -14    3.25    1.18
   0 -12 -14    4.46    1.19
   0 -12 -14    2.98    1.10
   0 -12 -14    3.22    0.87
   0  12 -14    3.12    0.87
   0  12 -14    4.11    0.85
   0  12 -14    4.30    0.74
   0  12 -14    3.72    1.01
   0 -12 -14    3.31    1.15
   0 -12 -14    4.08    1.35
   0 -12 -14    3.07    1.01
   0 -12 -15    4.83    1.15
   0 -12 -15    4.55    1.14
   0 -12 -15    4.34    1.14
   0 -12 -15    2.25    0.83
   0  12 -15    2.63    0.79
   0  12 -15    3.02    0.55
   0  12 -15    3.44    0.72
   0  12 -15    2.61    0.90
   0 -12 -15    5.61    1.10
   0 -12 -15    3.61    1.30
   0 -12 -15    2.39    0.85
   0 -12 -16    5.09    0.92
   0 -12 -16    6.13    0.97
   0 -12 -16    5.35    0.95
   0  12 -16    5.23    0.81
   0 -12 -16    5.32    0.78
   0 -12 -16    4.13    1.03
   0 -12 -16    4.03    0.73
   0  12 -16    5.67    0.75
   0  12 -17    2.28    0.52
   0  12 -17    2.35    0.55
   0 -12 -17    2.44    0.50
   0 -12 -17    2.16    0.75
   0 -12 -17    2.32    0.65
   0  12 -18    6.06    0.48
   0  13   0   -0.45    1.56
   0  13   0    0.03    1.63
   0  13  -1   29.24    3.80
   0  13   1   25.54    3.40
   0  13  -1   28.50    3.55
   0  13   1   26.77    3.57
   0  13   2  187.57   10.71
   0  13  -2  194.06   11.33
   0  13  -2  201.13   10.92
   0  13   2  200.76   11.05
   0  13   3   15.45    2.43
   0  13  -3   15.02    3.02
   0  13  -3   13.56    2.47
   0  13   3   15.75    2.74
   0  13  -4   82.81    6.91
   0  13  -4   93.43    6.53
   0  13   4   89.26    6.54
   0 -13  -5    3.41    1.13
   0  13  -5    7.28    2.31
   0  13  -5    8.85    2.31
   0  13   5    7.22    1.91
   0  13  -6   15.81    3.16
   0 -13  -6   15.92    3.29
   0  13   6   17.70    2.65
   0  13  -6   18.75    3.41
   0  13  -7   11.27    2.48
   0 -13  -7    9.39    2.86
   0  13  -7   11.70    2.87
   0  13  -8   69.22    6.26
   0 -13  -8   58.82    3.25
   0  13  -8   57.60    2.81
   0 -13  -8   56.00    2.94
   0 -13  -8   58.46    2.83
   0 -13   8   54.99    2.79
   0  13  -8   64.37    2.94
   0 -13  -8   54.91    2.94
   0 -13  -8   50.97    2.99
   0  13  -8   58.89    5.75
   0 -13  -8   55.98    6.45
   0 -13  -8   56.02    2.94
   0 -13  -8   56.88    2.86
   0 -13  -9   10.74    1.47
   0  13  -9   11.06    1.10
   0  13  -9   13.08    3.24
   0 -13  -9    9.64    1.21
   0 -13   9   10.34    1.01
   0  13  -9   12.69    1.18
   0 -13  -9    9.59    1.20
   0 -13  -9    9.15    1.29
   0  13  -9   13.93    2.97
   0 -13  -9   10.22    2.77
   0 -13  -9    8.82    1.11
   0 -13  -9   13.11    1.25
   0 -13 -10   17.67    1.46
   0  13 -10   14.51    1.33
   0 -13 -10   11.43    1.36
   0 -13 -10   11.48    1.42
   0 -13 -10   17.96    4.33
   0  13 -10   13.23    1.29
   0 -13 -10   11.49    1.54
   0  13 -10   15.22    3.28
   0 -13 -10   11.79    1.35
   0 -13 -10   12.09    1.21
   0  13 -11    1.77    0.86
   0 -13 -11    2.08    1.00
   0 -13 -11    1.36    1.06
   0 -13 -11    0.86    1.17
   0 -13 -11    1.09    1.14
   0  13 -11    2.55    0.95
   0 -13 -11    3.07    0.95
   0 -13 -11    2.08    1.02
   0 -13 -11    3.87    1.13
   0  13 -11    3.43    1.00
   0 -13 -12    9.52    1.46
   0 -13 -12    9.98    1.36
   0 -13 -12   11.52    1.59
   0 -13 -12   10.20    1.53
   0  13 -12    9.29    1.22
   0 -13 -12    9.01    1.19
   0 -13 -12    7.27    1.28
   0  13 -12   10.09    1.23
   0  13 -12    7.53    0.99
   0  13 -12    9.93    1.20
   0  13 -13    2.98    0.94
   0 -13 -13    1.44    1.10
   0 -13 -13    3.07    1.11
   0 -13 -13    2.23    1.10
   0 -13 -13    2.84    1.31
   0  13 -13    3.38    1.01
   0 -13 -13    2.52    1.23
   0 -13 -13    2.76    1.05
   0 -13 -13    2.63    0.94
   0  13 -13    3.06    0.81
   0  13 -13    3.09    0.92
   0 -13 -14   39.27    2.36
   0 -13 -14   39.19    2.44
   0 -13 -14   38.07    2.31
   0 -13 -14   36.77    2.13
   0  13 -14   38.00    2.07
   0  13 -14   38.17    1.95
   0  13 -14   37.47    2.04
   0  13 -14   40.23    2.21
   0 -13 -14   39.47    2.44
   0 -13 -14   36.71    2.57
   0 -13 -14   36.69    2.31
   0 -13 -15    3.74    1.04
   0 -13 -15    4.05    1.06
   0 -13 -15    5.43    1.04
   0 -13 -15    2.27    0.78
   0  13 -15    2.75    0.53
   0  13 -15    3.14    0.69
   0  13 -15    4.23    0.73
   0  13 -15    3.58    0.89
   0 -13 -15    4.43    1.01
   0 -13 -15    4.13    1.18
   0 -13 -15    2.16    0.83
   0  13 -16    3.69    0.43
   0  13 -16    4.45    0.63
   0 -13 -16    3.77    0.81
   0  13 -16    3.45    0.71
   0 -13 -16    4.15    0.85
   0 -13 -16    2.10    0.60
   0 -13 -16    3.27    0.67
   0 -13 -16    2.30    0.89
   0 -13 -17    1.05    0.62
   0  13 -17   -0.21    0.42
   0  13 -17    0.04    0.35
   0 -13 -17    0.59    0.51
   0  14   0    3.02    1.62
   0  14   0    0.92    1.83
   0  14  -1  200.49   11.87
   0  14   1  194.78   11.50
   0  14  -1  211.95   11.71
   0  14   1  213.86   11.82
   0  14   2    0.75    1.44
   0  14  -2    0.34    1.74
   0  14   2    1.51    1.58
   0  14  -2    0.53    1.62
   0  14  -3    5.12    2.22
   0  14   3    5.37    1.51
   0  14  -3    4.76    1.93
   0  14   3    6.63    2.12
   0  14  -4    1.98    1.54
   0  14  -4    0.56    1.47
   0  14   4    0.26    1.50
   0  14  -5  161.80   10.43
   0 -14  -5  135.82    8.93
   0  14   5  171.55    9.84
   0 -14  -6    1.99    2.23
   0  14  -6    4.34    2.22
   0  14  -6    2.37    1.99
   0  14   6    3.11    1.48
   0 -14  -7   68.39    3.19
   0 -14   7   68.24    3.25
   0 -14  -7   70.28    3.44
   0 -14  -7   65.82    3.38
   0 -14  -7   61.13    6.56
   0  14  -7   70.04    6.47
   0 -14  -7   65.52    3.33
   0  14  -7   69.83    3.16
   0 -14  -7   62.91    3.59
   0  14  -7   82.51    6.93
   0 -14  -8    0.52    0.90
   0  14  -8    0.50    0.59
   0 -14  -8    0.97    0.81
   0 -14  -8    0.67    0.66
   0 -14   8    0.43    0.65
   0  14  -8    0.87    0.63
   0 -14  -8    0.20    0.69
   0 -14  -8    0.83    0.79
   0 -14  -8    1.07    2.33
   0  14  -8    0.99    1.86
   0 -14  -8    0.95    0.74
   0  14  -8    1.76    2.22
   0 -14  -9    7.21    1.15
   0 -14   9    9.40    1.03
   0  14  -9   11.44    1.18
   0 -14  -9    9.14    1.19
   0 -14  -9    8.80    1.25
   0  14  -9   13.13    2.81
   0 -14  -9    7.99    3.09
   0 -14  -9   10.91    1.50
   0  14  -9   10.16    1.12
   0 -14  -9    6.92    1.07
   0  14  -9    9.80    3.05
   0  14 -10    0.96    0.80
   0 -14 -10    1.17    0.87
   0 -14 -10    1.23    0.98
   0 -14 -10    1.23    1.10
   0  14 -10    1.11    0.77
   0 -14  10    0.41    0.56
   0 -14 -10    1.49    0.89
   0  14 -10    1.41    0.88
   0 -14 -10    0.94    0.68
   0 -14 -11   80.38    4.11
   0 -14 -11   74.39    4.20
   0 -14 -11   79.53    4.27
   0  14 -11   87.06    3.86
   0 -14 -11   79.02    3.74
   0 -14 -11   81.60    3.89
   0 -14 -11   79.81    3.99
   0 -14 -11   81.24    4.00
   0  14 -11   89.49    3.90
   0  14 -11   86.24    3.85
   0  14 -11   79.98    3.65
   0 -14 -12    1.49    1.02
   0 -14 -12    0.73    1.06
   0 -14 -12   -0.53    1.15
   0 -14 -12   -0.69    1.27
   0  14 -12   -0.13    0.87
   0 -14 -12    0.37    0.91
   0 -14 -12    0.42    0.85
   0  14 -12    1.20    0.88
   0  14 -12    0.06    0.62
   0  14 -12   -0.22    0.88
   0  14 -13   25.29    1.75
   0 -14 -13   24.69    1.86
   0 -14 -13   28.72    2.04
   0 -14 -13   26.32    1.88
   0 -14 -13   25.27    1.74
   0  14 -13   26.87    1.73
   0  14 -13   26.02    1.58
   0  14 -13   27.60    1.78
   0 -14 -13   23.76    2.04
   0 -14 -13   24.98    2.10
   0 -14 -13   25.62    2.01
   0 -14 -14    2.28    0.94
   0 -14 -14    0.46    1.00
   0 -14 -14    1.06    0.77
   0 -14 -14    0.71    0.86
   0  14 -14   -0.24    0.72
   0  14 -14   -0.28    0.60
   0  14 -14   -0.22    0.63
   0  14 -14    1.10    0.83
   0 -14 -14    0.44    1.04
   0 -14 -14    0.42    1.10
   0 -14 -14    1.09    0.95
   0 -14 -15   11.60    1.20
   0 -14 -15   11.30    1.16
   0 -14 -15    7.96    0.92
   0  14 -15    8.89    0.83
   0  14 -15    7.44    0.73
   0  14 -15    9.02    0.86
   0  14 -15   10.89    1.01
   0 -14 -15   10.51    1.07
   0 -14 -15    9.61    1.23
   0 -14 -15    9.91    1.10
   0  14 -16   -0.38    0.42
   0  14 -16    0.95    0.31
   0 -14 -16    0.42    0.63
   0  14 -16    0.50    0.54
   0 -14 -16    0.61    0.64
   0 -14 -16   -0.60    0.75
   0 -14 -17   31.77    1.56
   0  14 -17   31.96    1.42
   0 -14 -17   30.52    1.47
   0  14 -17   29.71    1.35
   0  15   0   -1.79    1.67
   0  15   0   -0.61    1.48
   0  15   1    5.87    1.98
   0  15  -1    6.05    2.04
   0  15   1    5.03    1.93
   0  15  -1    6.65    2.20
   0  15   2  113.83    8.27
   0  15  -2  118.10    8.24
   0  15  -2  113.60    8.60
   0  15   2  115.15    8.01
   0  15  -3   55.58    5.37
   0  15   3   53.21    5.29
   0  15  -3   52.90    5.74
   0  15   3   52.90    4.94
   0  15  -4   90.33    6.97
   0  15   4   94.91    7.13
   0 -15  -4   76.88    6.64
   0  15  -4   92.52    7.63
   0 -15  -5    0.11    1.19
   0  15  -5   -0.70    1.58
   0 -15  -5    1.12    0.69
   0 -15   5    1.86    0.67
   0  15   5    2.96    1.64
   0 -15  -6    3.55    0.70
   0 -15  -6    4.71    1.03
   0  15  -6    5.36    0.76
   0 -15  -6    3.72    0.85
   0 -15  -6    1.58    2.21
   0  15  -6    2.52    1.70
   0  15  -6    5.17    2.00
   0 -15   6    4.21    0.89
   0 -15  -7    0.83    0.62
   0 -15   7    1.44    0.76
   0 -15  -7    1.06    0.74
   0 -15  -7   -0.08    0.77
   0 -15  -7    1.15    2.18
   0  15  -7   -0.90    1.82
   0 -15  -7    1.64    0.86
   0  15  -7    1.68    0.64
   0 -15  -7    0.68    0.91
   0  15  -7    0.74    1.68
   0 -15  -8   90.07    4.47
   0  15  -8   87.48    3.91
   0 -15  -8   78.53    4.10
   0 -15  -8   84.08    3.99
   0 -15   8   85.24    3.99
   0  15  -8   96.20    4.08
   0 -15  -8   84.22    4.16
   0  15  -8   91.40    7.70
   0 -15  -8   83.59    8.12
   0 -15  -8   91.22    4.21
   0  15  -8  103.07    8.23
   0 -15  -9   11.15    1.39
   0 -15  -9    9.41    1.53
   0  15  -9   11.43    1.11
   0 -15   9    9.69    1.06
   0 -15  -9   11.82    1.29
   0 -15  -9   10.46    1.20
   0  15  -9   11.29    1.21
   0 -15  -9   11.48    1.26
   0 -15 -10   30.11    1.99
   0  15 -10   30.70    1.94
   0 -15 -10   28.65    2.10
   0 -15 -10   27.83    2.28
   0 -15 -10   24.82    2.18
   0  15 -10   31.78    1.89
   0 -15  10   27.42    1.70
   0 -15 -10   26.26    1.97
   0 -15 -10   27.76    1.91
   0  15 -10   31.73    1.94
   0  15 -10   28.50    1.65
   0 -15 -11    4.00    1.00
   0 -15 -11    1.81    1.06
   0 -15 -11    2.20    1.22
   0 -15 -11    0.53    1.17
   0  15 -11    2.27    0.86
   0 -15 -11    2.13    0.88
   0 -15 -11    1.76    0.89
   0  15 -11    0.99    0.85
   0 -15 -11    1.83    0.70
   0  15 -11    1.27    0.56
   0  15 -11    2.19    0.94
   0 -15 -12    4.47    1.15
   0 -15 -12    6.45    1.11
   0 -15 -12    4.12    1.26
   0 -15 -12    3.90    1.31
   0  15 -12    3.99    0.92
   0 -15 -12    3.75    0.98
   0 -15 -12    4.29    0.98
   0  15 -12    5.09    1.04
   0  15 -12    4.56    0.74
   0  15 -12    5.05    1.01
   0 -15 -13    7.91    1.17
   0  15 -13    7.22    1.09
   0 -15 -13    6.71    1.20
   0 -15 -13    6.75    1.07
   0 -15 -13    4.82    0.94
   0  15 -13    7.30    1.04
   0  15 -13    6.33    0.77
   0  15 -13    6.90    1.00
   0 -15 -13    5.81    1.29
   0 -15 -13    7.13    1.34
   0 -15 -13    6.16    1.35
   0 -15 -14   36.19    2.19
   0 -15 -14   37.11    2.14
   0 -15 -14   29.51    1.86
   0  15 -14   34.03    1.80
   0  15 -14   35.31    1.77
   0  15 -14   34.59    1.87
   0  15 -14   37.04    1.94
   0 -15 -14   34.74    1.89
   0 -15 -14   36.38    2.04
   0 -15 -14   38.26    2.30
   0 -15 -14   35.10    2.12
   0  15 -15    8.29    0.72
   0  15 -15   10.63    0.78
   0  15 -15   10.50    0.83
   0 -15 -15   11.27    1.14
   0  15 -15   11.19    0.94
   0 -15 -15   11.80    1.09
   0 -15 -15    7.42    0.81
   0 -15 -15    8.73    1.09
   0 -15 -15    9.72    1.01
   0 -15 -16    2.71    0.68
   0  15 -16    2.77    0.51
   0 -15 -16    2.11    0.59
   0  15 -16    2.50    0.30
   0  15 -16    3.23    0.40
   0  16   0   80.14    7.06
   0  16   0   81.41    6.98
   0  16   1   28.31    4.14
   0  16  -1   31.85    4.49
   0  16  -1   30.34    4.21
   0  16   1   35.04    4.41
   0  16  -2   31.46    4.54
   0  16   2   35.22    4.34
   0  16   2   35.14    4.37
   0  16  -2   32.86    4.31
   0  16  -3    1.52    2.22
   0  16   3   -1.82    2.08
   0  16  -3    0.76    1.88
   0 -16   3    0.69    0.73
   0  16  -3    0.89    0.57
   0 -16  -4   18.59    1.62
   0  16  -4   22.83    1.53
   0  16   4   25.21    1.48
   0 -16  -4   20.65    1.55
   0 -16  -4   16.77    3.12
   0  16  -4   24.26    4.16
   0 -16  -4   20.09    1.43
   0  16   4   26.21    3.85
   0 -16   4   22.59    1.60
   0 -16  -5   23.83    1.91
   0  16  -5   28.22    1.70
   0 -16  -5   22.97    1.72
   0  16  -5   25.41    3.92
   0 -16   5   28.60    1.83
   0  16   5   25.12    3.68
   0 -16  -5   26.05    1.65
   0 -16   6   35.99    2.17
   0 -16  -6   37.27    2.35
   0 -16  -6   33.44    2.38
   0 -16  -6   32.28    2.19
   0 -16  -6   37.38    5.22
   0  16  -6   30.23    4.38
   0 -16  -6   35.87    2.06
   0  16  -6   41.09    4.99
   0 -16  -7   24.88    1.64
   0 -16   7   21.25    1.63
   0 -16  -7   23.17    1.83
   0 -16  -7   22.17    1.70
   0  16  -7   26.80    4.29
   0 -16  -7   21.93    4.19
   0  16  -7   22.25    1.45
   0 -16  -7   22.09    1.93
   0 -16  -7   22.77    1.76
   0  16  -7   23.46    4.13
   0  16  -8    7.17    1.01
   0 -16  -8    7.02    1.11
   0 -16  -8    5.05    1.24
   0  16  -8    6.82    0.85
   0 -16   8    6.52    1.01
   0 -16  -8    8.05    1.06
   0 -16  -8    6.34    1.10
   0  16  -9    1.88    0.83
   0 -16  -9    2.24    0.96
   0 -16  -9    3.05    1.22
   0  16  -9    1.70    0.73
   0 -16   9    1.99    0.74
   0 -16  -9    1.80    0.76
   0  16  -9    2.39    0.85
   0 -16  -9    1.87    0.90
   0 -16 -10    9.07    1.10
   0  16 -10    7.87    1.08
   0 -16 -10    7.97    1.24
   0 -16 -10    7.10    1.40
   0 -16 -10    6.85    1.39
   0  16 -10    8.15    1.01
   0 -16  10    7.01    0.89
   0 -16 -10    6.16    1.01
   0 -16 -10    6.51    1.02
   0  16 -10    7.98    1.10
   0  16 -11    8.94    1.12
   0 -16 -11   10.40    1.15
   0 -16 -11   10.17    1.33
   0 -16 -11    9.02    1.50
   0 -16 -11    9.04    1.47
   0  16 -11    9.10    1.04
   0 -16 -11    8.25    1.11
   0 -16 -11    8.38    0.99
   0 -16 -11    8.00    1.08
   0 -16  11    7.78    0.83
   0  16 -11    9.63    1.16
   0 -16 -12   23.62    1.80
   0 -16 -12   22.39    1.93
   0 -16 -12   23.06    1.95
   0  16 -12   23.59    1.57
   0 -16 -12   23.96    1.62
   0 -16 -12   21.60    1.63
   0 -16 -12   22.36    1.45
   0  16 -12   25.21    1.65
   0  16 -12   21.35    1.30
   0  16 -12   24.16    1.65
   0  16 -13    0.87    0.78
   0 -16 -13    2.28    0.99
   0 -16 -13    0.80    0.71
   0 -16 -13    1.74    0.77
   0  16 -13    0.73    0.77
   0  16 -13    0.89    0.46
   0  16 -13    1.18    0.73
   0 -16 -13    1.35    1.05
   0 -16 -13    1.45    1.08
   0 -16 -13    0.47    1.07
   0 -16 -14    2.45    0.97
   0 -16 -14    2.56    0.85
   0 -16 -14    2.56    0.68
   0 -16 -14    1.36    0.64
   0  16 -14    2.24    0.67
   0 -16 -14    1.47    0.85
   0 -16 -14    3.53    0.99
   0 -16 -14    2.22    0.63
   0  16 -14    3.04    0.61
   0  16 -14    2.88    0.71
   0  16 -14    1.57    0.44
   0  16 -15    4.62    0.51
   0  16 -15    4.52    0.46
   0 -16 -15    4.24    0.81
   0 -16 -15    5.43    0.77
   0  16 -15    5.36    0.64
   0 -16 -15    5.74    0.83
   0  16 -16    6.07    0.53
   0 -16 -16    5.44    0.62
   0 -16 -16    7.12    0.71
   0  17   0   -0.50    1.89
   0 -17   0    0.61    0.62
   0  17   0   -0.01    1.62
   0  17   0   -0.20    0.64
   0  17  -1    2.65    1.87
   0  17   1    2.52    1.78
   0 -17  -1    2.82    0.67
   0 -17   1    2.56    0.78
   0  17  -1    0.04    1.95
   0  17   1    3.17    2.02
   0  17  -1    2.57    0.74
   0  17   1    2.87    0.72
   0  17   2    1.74    1.43
   0  17  -2    0.99    1.86
   0  17   2    2.46    0.69
   0  17  -2    2.00    0.76
   0 -17  -2    1.90    0.61
   0 -17   2    1.90    0.77
   0  17  -2    3.76    1.90
   0  17   2    0.76    1.51
   0  17   3   39.63    4.85
   0 -17  -3   32.96    1.81
   0 -17  -3   24.23    3.98
   0  17  -3   32.94    4.82
   0 -17  -3   32.99    1.88
   0 -17  -3   28.19    1.90
   0 -17   3   33.10    2.04
   0  17  -3   30.59    1.90
   0  17   3   31.52    1.86
   0 -17   4    1.14    0.84
   0 -17  -4    0.11    1.65
   0  17  -4    0.66    1.84
   0 -17  -4    0.77    0.61
   0 -17  -4    0.59    0.70
   0  17   4    3.56    1.95
   0  17  -4    1.81    0.72
   0  17   4    1.54    0.60
   0 -17  -4    1.95    0.77
   0  17  -5    2.81    0.77
   0 -17  -5    1.21    0.84
   0  17   5    2.15    0.59
   0 -17  -5    2.49    0.90
   0 -17  -5    1.80    0.96
   0  17  -5    2.15    1.95
   0 -17  -5    1.67    0.69
   0  17   5    1.55    1.52
   0 -17   5    2.69    0.91
   0 -17  -6    0.74    0.87
   0 -17  -6    0.79    0.84
   0 -17  -6    0.34    0.92
   0  17  -6    2.37    2.01
   0 -17  -6    1.51    2.27
   0 -17  -6    0.67    0.71
   0  17  -6    0.85    1.88
   0 -17   6    1.11    0.86
   0  17  -7    2.31    0.76
   0 -17  -7    2.61    0.82
   0 -17  -7    1.61    1.01
   0 -17   7    3.20    0.91
   0 -17  -7    3.06    0.81
   0 -17  -7    2.07    1.02
   0  17  -7    2.69    0.78
   0  17  -8    1.27    0.77
   0 -17  -8    1.22    0.79
   0 -17  -8    0.38    1.10
   0  17  -8    1.02    0.59
   0 -17   8    1.22    0.80
   0 -17  -8    1.70    0.82
   0  17  -8    0.68    0.69
   0 -17  -8    0.66    0.89
   0  17  -9   12.50    1.25
   0 -17  -9   12.89    1.34
   0 -17  -9   13.88    1.62
   0  17  -9   11.99    1.08
   0 -17   9   14.09    1.23
   0 -17  -9   12.43    1.37
   0  17  -9   14.93    1.31
   0  17 -10    1.57    0.83
   0 -17 -10    1.82    0.92
   0 -17 -10    0.35    1.14
   0 -17 -10   -0.45    1.11
   0  17 -10    0.30    0.67
   0 -17  10    1.92    0.68
   0 -17 -10    1.31    0.64
   0  17 -10    1.72    0.82
   0 -17 -10    0.51    0.79
   0  17 -11    1.29    0.82
   0 -17 -11    3.00    0.99
   0 -17 -11    2.50    1.20
   0 -17 -11    2.09    1.10
   0  17 -11    2.14    0.72
   0 -17  11    2.34    0.55
   0 -17 -11    1.65    0.80
   0 -17 -11    1.48    0.73
   0  17 -11    1.99    0.86
   0 -17 -11    1.93    0.73
   0 -17 -12    1.82    0.88
   0 -17 -12    1.77    1.06
   0 -17 -12   -0.44    1.09
   0  17 -12    1.21    0.66
   0 -17 -12    1.11    0.72
   0 -17 -12    1.13    0.66
   0 -17 -12    0.23    0.51
   0  17 -12    1.18    0.80
   0  17 -12   -0.05    0.76
   0 -17 -13    3.72    0.86
   0 -17 -13    4.34    0.75
   0 -17 -13    4.26    0.71
   0  17 -13    2.97    0.67
   0 -17 -13    4.15    1.04
   0 -17 -13    2.06    0.95
   0  17 -13    3.49    0.76
   0 -17 -13    4.33    1.06
   0  17 -14    0.67    0.49
   0  17 -14   -0.14    0.55
   0 -17 -14    1.10    0.78
   0  17 -14   -0.13    0.52
   0 -17 -14    0.98    0.67
   0 -17 -14    0.89    0.74
   0 -17 -14    0.51    0.73
   0 -17 -14   -0.16    0.50
   0 -17 -15    4.74    0.71
   0  17 -15    5.07    0.53
   0 -17 -15    4.05    0.66
   0  17 -15    5.08    0.46
   0  18   0    5.38    2.12
   0  18   0    2.61    1.68
   0 -18   0    4.74    0.95
   0 -18   0    6.21    0.92
   0  18   0    5.81    0.86
   0  18  -1   15.87    3.58
   0  18   1   16.50    3.53
   0  18   1   12.92    2.86
   0  18  -1    9.83    2.85
   0 -18   1   11.47    1.22
   0 -18  -1   11.89    1.35
   0 -18  -1   12.53    1.18
   0  18  -1   15.07    1.30
   0  18   1   13.30    1.19
   0 -18   1   14.73    1.32
   0 -18  -2   -0.27    0.92
   0  18  -2   -0.89    2.46
   0 -18  -2   -0.15    0.59
   0 -18   2   -0.48    0.84
   0  18   2   -1.23    2.37
   0  18   2    0.46    0.64
   0  18  -2    0.33    0.68
   0  18   3   -0.01    0.63
   0  18  -3   -0.16    0.71
   0 -18  -3   -0.37    0.70
   0 -18  -3    0.25    0.88
   0  18  -3   -0.60    1.91
   0 -18  -3    0.20    0.53
   0 -18   3    0.20    0.79
   0 -18  -3   -0.37    0.63
   0 -18  -4    0.33    0.99
   0  18  -4    0.92    2.09
   0 -18   4    0.51    0.85
   0  18  -4    0.34    0.68
   0  18   4    0.48    0.58
   0 -18  -4   -0.25    0.62
   0 -18  -4   -0.49    0.78
   0 -18  -5    5.72    1.03
   0  18  -5    5.52    0.76
   0 -18  -5    5.27    1.22
   0 -18   5    6.68    1.09
   0  18   5    6.13    0.84
   0 -18  -5    6.03    1.07
   0 -18  -5    5.04    0.90
   0 -18  -6    1.52    0.89
   0 -18  -6    1.71    0.78
   0 -18  -6    0.79    0.92
   0 -18   6    1.68    0.93
   0  18  -6    1.72    0.63
   0 -18  -6    0.62    0.98
   0 -18  -7    0.58    1.01
   0  18  -7    1.68    0.71
   0 -18   7    0.64    0.86
   0  18  -7    1.95    0.78
   0 -18  -7    1.05    0.99
   0 -18  -7    1.15    0.78
   0  18  -8    0.20    0.73
   0 -18   8   -0.41    0.82
   0  18  -8    0.05    0.52
   0 -18  -8    0.05    0.69
   0 -18  -8   -0.09    0.96
   0  18  -8   -0.20    0.69
   0 -18  -8   -0.13    1.00
   0  18  -9    0.05    0.76
   0 -18  -9    1.27    0.80
   0 -18   9    0.64    0.69
   0  18  -9    0.21    0.57
   0 -18  -9   -0.36    1.02
   0 -18  -9   -0.26    1.13
   0  18  -9    1.29    0.77
   0 -18  -9   -0.47    0.91
   0  18 -10   -0.60    0.79
   0 -18 -10    0.85    0.79
   0 -18 -10    0.31    0.58
   0  18 -10    0.07    0.56
   0 -18  10   -0.02    0.57
   0 -18 -10   -0.41    1.00
   0 -18 -10   -1.85    1.18
   0  18 -10   -0.95    0.84
   0 -18 -10   -0.43    0.80
   0 -18  11    1.72    0.52
   0 -18 -11    2.37    0.83
   0 -18 -11    0.83    0.72
   0  18 -11    2.93    0.79
   0  18 -11    2.39    0.64
   0 -18 -11    3.20    1.18
   0 -18 -11    0.67    0.94
   0 -18 -11    3.03    0.78
   0  18 -11    2.07    0.82
   0 -18 -12   -1.99    1.14
   0 -18 -12    0.10    0.73
   0 -18 -12   -0.43    0.68
   0 -18 -12    0.22    0.54
   0  18 -12    0.31    0.68
   0  18 -12    0.09    0.53
   0 -18 -12    0.17    0.96
   0 -18 -12   -0.70    0.91
   0  18 -12   -0.02    0.72
   0  18 -13    0.58    0.58
   0  18 -13    0.76    0.57
   0 -18 -13    1.03    0.89
   0  18 -13    0.60    0.48
   0 -18 -13    1.75    0.70
   0 -18 -13    1.53    0.82
   0 -18 -13    1.76    0.82
   0 -18 -13    2.57    0.58
   0  18 -14   -0.33    0.46
   0  18 -14    0.26    0.38
   0  18 -14    0.46    0.39
   0 -18 -14    0.99    0.63
   0 -18 -14   -0.21    0.64
   0 -18 -14    0.73    0.65
   0 -18 -15    0.05    0.40
   0 -18 -15   -0.87    0.45
   0 -19   0   -0.32    0.75
   0  19   0    0.39    0.74
   0 -19   0   -0.80    0.85
   0  19   0    0.59    1.77
   0 -19  -1   19.44    1.73
   0 -19   1   19.63    1.60
   0 -19  -1   22.53    1.57
   0 -19   1   19.59    1.58
   0  19  -1   22.98    1.65
   0  19   1   23.18    1.60
   0  19   2    0.40    0.66
   0  19  -2    0.52    0.80
   0 -19  -2    0.97    0.66
   0 -19   2    0.75    0.82
   0 -19  -2    0.16    0.92
   0 -19  -3   30.26    2.23
   0 -19  -3   27.88    1.87
   0 -19  -3   33.91    1.83
   0  19  -3   32.36    1.99
   0  19   3   30.89    1.92
   0 -19   3   30.48    2.08
   0 -19  -3   28.57    1.84
   0 -19  -4    1.62    0.81
   0 -19   4    1.80    0.97
   0  19   4    1.14    0.64
   0 -19  -4    1.58    0.72
   0 -19  -4    1.87    1.05
   0 -19   5   -0.01    0.87
   0 -19  -5   -0.16    0.74
   0 -19  -5   -0.30    0.74
   0  19  -5    1.34    0.55
   0 -19  -5    0.48    1.07
   0  19  -6    0.16    0.55
   0 -19  -6   -0.96    1.15
   0 -19   6    0.86    0.94
   0 -19  -6   -0.43    0.89
   0  19  -6   -0.06    0.66
   0 -19  -6    0.04    0.73
   0 -19  -7   11.61    1.50
   0  19  -7   11.11    1.06
   0 -19   7   15.59    1.45
   0 -19  -7   12.87    1.49
   0  19  -7   14.22    1.21
   0 -19  -7   11.33    1.19
   0 -19  -8   -0.11    0.98
   0 -19   8    0.74    0.80
   0  19  -8    0.30    0.69
   0  19  -8    0.45    0.68
   0 -19  -8   -0.67    1.05
   0 -19  -9   13.60    1.37
   0  19  -9   15.26    1.24
   0 -19  -9   14.15    1.22
   0 -19  -9   14.18    1.55
   0 -19  -9   11.40    1.43
   0  19  -9   14.23    1.02
   0  19  -9   13.83    1.19
   0 -19   9   13.20    1.21
   0  19 -10    1.65    0.74
   0 -19 -10    1.54    0.74
   0 -19 -10    0.91    0.60
   0  19 -10    2.17    0.58
   0 -19  10    1.35    0.61
   0 -19 -10    2.29    1.06
   0 -19 -10    1.75    0.98
   0  19 -10    2.88    0.80
   0 -19 -10    1.79    0.81
   0  19 -11    0.06    0.62
   0 -19 -11    0.37    0.68
   0 -19 -11    0.13    0.84
   0 -19 -11    0.10    0.95
   0  19 -11   -0.24    0.47
   0 -19 -11   -0.03    0.63
   0 -19  11   -0.39    0.43
   0  19 -11   -0.52    0.69
   0 -19 -11    0.00    0.59
   0  19 -12    0.43    0.61
   0 -19 -12    0.06    0.80
   0 -19 -12    0.11    0.74
   0  19 -12   -0.05    0.44
   0  19 -12    0.28    0.55
   0 -19 -12   -0.67    0.92
   0 -19 -12   -0.12    0.53
   0 -19 -13    7.22    0.88
   0 -19 -13    7.74    0.91
   0  19 -13    6.49    0.60
   0  19 -13    6.77    0.70
   0  19 -13    9.45    0.73
   0 -19 -13    5.26    0.60
   0 -19 -13    9.79    1.01
   0 -19 -14    1.06    0.52
   0  19 -14    0.40    0.31
   0 -19 -14   -0.21    0.44
   0 -20   0  101.07    4.47
   0 -20   0   90.67    4.55
   0  20   0  105.09    4.50
   0 -20   1   12.88    1.35
   0 -20  -1   14.91    1.29
   0 -20   1   12.79    1.26
   0 -20  -1   13.76    1.47
   0  20  -1   15.42    1.39
   0  20   1   12.75    1.27
   0  20   2   12.54    1.21
   0 -20   2   12.19    1.34
   0 -20  -2   11.83    1.17
   0 -20  -2   13.01    1.22
   0 -20  -2   14.00    1.57
   0 -20  -3   -0.15    0.73
   0 -20   3    0.90    0.94
   0 -20  -3    0.11    0.57
   0 -20  -3   -0.86    1.07
   0 -20  -4   23.52    1.98
   0 -20   4   24.92    1.84
   0 -20  -4   22.11    1.61
   0  20  -5    3.86    0.73
   0 -20  -5    3.08    0.85
   0 -20  -5    3.12    1.19
   0  20  -5    4.77    0.67
   0 -20  -5    3.43    0.87
   0 -20   5    3.71    1.10
   0  20  -6   35.71    1.99
   0 -20  -6   34.74    2.19
   0  20  -6   32.55    1.84
   0 -20   6   39.75    2.28
   0 -20  -6   33.79    2.06
   0 -20  -6   34.57    2.42
   0 -20  -7    4.25    1.21
   0  20  -7    3.94    0.71
   0 -20  -7    3.33    0.99
   0  20  -7    3.32    0.74
   0 -20   7    5.07    1.06
   0 -20  -7    3.99    0.88
   0  20  -8    0.95    0.67
   0 -20  -8    1.00    1.01
   0  20  -8    1.94    0.67
   0 -20   8    1.53    0.85
   0 -20  -8    1.48    0.96
   0 -20  -8   -0.22    0.85
   0  20  -9    1.63    0.69
   0 -20  -9    0.82    0.84
   0 -20  -9    1.95    0.96
   0 -20   9    2.19    0.73
   0  20  -9    1.22    0.64
   0 -20  -9    0.97    0.88
   0  20 -10   22.08    1.38
   0  20 -10   20.97    1.32
   0 -20 -10   21.11    1.30
   0 -20 -10   22.50    1.51
   0 -20 -10   19.75    1.38
   0 -20 -10   22.68    1.68
   0 -20 -10   18.08    1.51
   0 -20  10   18.44    1.27
   0 -20 -11    1.90    0.62
   0  20 -11    2.00    0.59
   0 -20 -11    0.76    0.71
   0 -20 -11    1.97    0.84
   0  20 -11    1.45    0.41
   0  20 -11    2.95    0.65
   0 -20  11    1.44    0.43
   0 -20 -11    1.90    0.61
   0 -20 -12   18.39    1.30
   0 -20 -12   21.54    1.43
   0  20 -12   19.21    1.04
   0 -20 -12   20.25    1.16
   0 -20 -12   20.98    1.44
   0  20 -12   22.03    1.19
   0  20 -12   24.09    1.22
   0  20 -13    1.84    0.42
   0 -20 -13    0.66    0.57
   0 -20 -13    0.02    0.44
   0 -21   0    0.08    0.78
   0 -21   0    0.24    0.81
   0 -21  -1    8.55    1.06
   0 -21  -1   10.13    1.11
   0 -21   1    9.95    1.25
   0 -21  -1    7.83    1.22
   0 -21   1    8.50    1.04
   0 -21  -2   38.53    2.20
   0 -21  -2   38.07    2.16
   0 -21   2   41.79    2.41
   0 -21  -2   41.39    2.55
   0 -21  -3   44.38    2.40
   0 -21   3   45.21    2.59
   0 -21  -3   42.76    2.26
   0 -21  -3   49.82    2.83
   0 -21   4   15.93    1.56
   0  21  -4   14.28    1.10
   0 -21  -4   12.45    1.23
   0 -21  -4   15.33    1.64
   0 -21  -5    4.15    1.22
   0 -21  -5    4.10    0.89
   0  21  -5    3.86    0.71
   0 -21   5    5.57    1.21
   0 -21  -6    2.16    0.75
   0  21  -6    1.98    0.53
   0 -21  -6    2.10    1.13
   0 -21  -6    2.16    0.76
   0 -21   6    2.09    0.97
   0  21  -6    1.76    0.62
   0  21  -7   14.17    1.07
   0 -21   7   18.97    1.49
   0 -21  -7   15.27    1.37
   0 -21  -7   12.44    1.31
   0  21  -7   17.53    1.20
   0 -21  -7   17.15    1.62
   0  21  -8   30.45    1.66
   0 -21  -8   30.87    1.99
   0 -21   8   34.83    1.91
   0  21  -8   32.21    1.74
   0 -21  -8   34.55    2.09
   0  21  -9   23.56    1.38
   0 -21  -9   24.01    1.65
   0 -21  -9   20.07    1.52
   0 -21  -9   23.39    1.46
   0 -21   9   24.31    1.48
   0  21  -9   23.71    1.40
   0 -21  -9   26.08    1.70
   0  21 -10    6.86    0.71
   0 -21 -10    5.56    0.84
   0 -21 -10    6.33    0.93
   0 -21 -10    6.81    0.70
   0 -21  10    5.76    0.68
   0  21 -10    6.60    0.74
   0 -21 -10    7.40    0.88
   0 -21 -10    6.48    0.77
   0 -21 -11   -1.51    0.52
   0  21 -11    0.06    0.43
   0 -21 -11   -1.64    0.83
   0 -21  11    0.22    0.33
   0 -21 -11   -0.49    0.53
   0 -21 -11    0.51    0.62
   0  21 -12    2.37    0.47
   0 -21 -12    1.82    0.65
   0  21 -13    9.75    0.57
   0 -21 -13    8.11    0.69
   0 -22   0    5.24    0.96
   0 -22   0    4.84    0.96
   0 -22   1   49.22    2.58
   0 -22  -1   44.09    2.41
   0 -22  -1   48.73    2.67
   0 -22   1   44.64    2.41
   0 -22  -1   45.59    2.42
   0 -22  -2    2.20    0.68
   0 -22   2    2.60    1.04
   0 -22  -2    0.68    0.69
   0 -22  -2    1.54    0.98
   0 -22  -3    2.46    0.64
   0 -22   3    2.89    1.09
   0 -22  -3    2.02    0.77
   0 -22  -3    2.31    1.05
   0 -22  -4    1.77    0.74
   0 -22  -4    2.12    1.11
   0 -22   4    1.77    1.05
   0  22  -4    2.62    0.57
   0 -22   5   66.68    3.19
   0  22  -5   60.30    2.78
   0 -22  -5   60.48    2.97
   0 -22  -5   66.31    3.38
   0 -22  -6    5.19    1.22
   0 -22  -6    4.23    0.85
   0 -22   6    5.22    1.06
   0  22  -6    4.43    0.67
   0 -22  -7   31.47    1.90
   0  22  -7   34.23    1.68
   0 -22   7   40.64    2.09
   0  22  -7   33.21    1.77
   0 -22  -7   40.31    2.27
   0 -22  -8    2.54    0.91
   0  22  -8    0.82    0.45
   0 -22  -8    0.72    0.62
   0  22  -8    0.84    0.52
   0 -22   8    1.30    0.71
   0  22  -9    3.03    0.50
   0 -22  -9    4.21    0.83
   0 -22  -9    3.17    0.73
   0 -22  -9    3.37    0.64
   0 -22  -9    3.51    0.65
   0  22  -9    4.01    0.57
   0 -22   9    3.42    0.65
   0  22 -10    3.88    0.49
   0 -22 -10    4.73    0.71
   0 -22 -10    3.68    0.53
   0  22 -10    3.75    0.52
   0 -22  10    4.51    0.55
   0 -22 -10    4.13    0.53
   0  22 -11   29.72    1.39
   0 -22 -11   27.57    1.58
   0  22 -12    2.06    0.33
   0 -22 -12    1.21    0.46
   0 -23   0   -1.24    0.76
   0 -23   0   -0.20    0.63
   0 -23   0    0.41    0.73
   0 -23  -1    0.56    0.67
   0 -23  -1    1.71    0.80
   0 -23   1    0.61    0.56
   0 -23   1    1.49    0.82
   0 -23  -1    2.09    0.70
   0 -23  -2   29.80    1.77
   0 -23   2   33.84    2.04
   0 -23  -2   34.32    1.89
   0 -23  -2   33.90    2.13
   0 -23  -3    0.26    0.67
   0 -23  -3    1.04    0.94
   0 -23   3   -0.85    0.59
   0 -23   3    0.26    0.92
   0 -23   4   31.77    1.94
   0 -23  -4   28.49    2.01
   0 -23  -4   25.93    1.68
   0 -23  -5    0.47    0.95
   0 -23   5    0.70    0.93
   0 -23  -5    0.95    0.68
   0 -23   6   -0.41    0.85
   0  23  -6    0.17    0.42
   0 -23  -6    0.24    0.92
   0 -23   7    0.19    0.69
   0 -23  -7    0.40    0.84
   0  23  -7    0.01    0.38
   0 -23   8   29.75    1.58
   0 -23  -8   31.02    1.73
   0  23  -8   27.25    1.39
   0 -23  -8   28.42    1.59
   0 -23  -9    0.49    0.46
   0 -23  -9    0.74    0.41
   0 -23   9    1.01    0.45
   0  23  -9   -0.06    0.33
   0 -23  10    6.86    0.55
   0 -23 -10    7.32    0.82
   0 -23 -11    0.87    0.45
   0  23 -11    1.27    0.29
   0 -24   0    6.53    0.89
   0 -24   0    8.27    0.91
   0 -24   0    9.45    0.94
   0 -24   1    4.15    0.86
   0 -24  -1    3.91    0.70
   0 -24   1    4.49    0.79
   0 -24  -1    4.36    0.77
   0 -24  -1    4.74    0.83
   0 -24  -2    0.60    0.52
   0 -24   2    1.15    0.82
   0 -24   2   -0.62    0.73
   0 -24  -2   -0.12    0.59
   0 -24  -2    0.18    0.77
   0 -24   3    0.53    0.83
   0 -24  -3   -0.36    0.60
   0 -24  -3    0.19    0.84
   0 -24   4    1.34    0.82
   0 -24  -4    1.89    0.63
   0 -24  -4    1.21    0.85
   0 -24  -5    5.11    0.98
   0 -24   5    4.80    0.91
   0 -24   5    3.30    0.47
   0 -24   6    8.81    0.97
   0 -24  -6    8.48    1.08
   0 -24  -7    4.72    0.82
   0 -24   7    5.46    0.75
   0 -24  -7    3.47    0.65
   0 -24  -8    1.07    0.59
   0 -24   8    0.98    0.49
   0 -24  -8    0.71    0.46
   0  24  -9    0.14    0.28
   0 -24  -9    0.74    0.32
   0 -24   9    0.08    0.33
   0 -24 -10   -0.38    0.39
   0 -25   0   -0.04    0.54
   0 -25   0   -0.77    0.62
   0 -25   0   -0.06    0.44
   0 -25  -1    1.01    0.58
   0 -25   1    0.54    0.53
   0 -25  -1    0.74    0.52
   0 -25   1   -0.19    0.65
   0 -25  -1    0.30    0.50
   0 -25  -2    1.24    0.56
   0 -25   2   -0.06    0.55
   0 -25   2    0.06    0.70
   0 -25  -2    2.39    0.49
   0 -25  -2    1.07    0.58
   0 -25   3    1.33    0.53
   0 -25  -3    1.21    0.52
   0 -25   3   -0.63    0.72
   0 -25  -3    0.35    0.63
   0 -25  -4   -0.05    0.43
   0 -25   4   -0.80    0.54
   0 -25   4    0.10    0.66
   0 -25  -4    0.35    0.68
   0 -25   5    1.29    0.64
   0 -25  -5    1.27    0.65
   0  25  -6   -0.58    0.29
   0 -25  -6    0.08    0.58
   0 -25   6   -0.56    0.55
   0 -25  -6   -0.81    0.60
   0  25  -7   -0.23    0.25
   0 -25  -7    0.26    0.42
   0 -25   7    0.27    0.44
   0 -25  -8    0.27    0.30
   0 -25   8    0.53    0.34
   0 -26   0    1.12    0.46
   0 -26   0    2.49    0.52
   0 -26   1    7.37    0.66
   0 -26  -1    6.04    0.63
   0 -26   1    5.99    0.69
   0 -26  -1    5.59    0.57
   0 -26   2    0.47    0.42
   0 -26  -2    0.95    0.43
   0 -26   2    0.28    0.51
   0 -26  -2    0.38    0.45
   0 -26   3   -0.12    0.39
   0 -26   3   -1.42    0.59
   0 -26  -3   -0.08    0.48
   0 -26   4    2.51    0.44
   0 -26  -4    3.49    0.59
   0 -26   4    2.03    0.55
   0 -26   5    5.14    0.48
   0 -26   5    5.61    0.62
   0 -26  -5    6.42    0.66
   0 -26   6    0.48    0.39
   0 -26  -6    1.18    0.41
   0 -26   7    3.26    0.39
   0 -27   0   -0.12    0.32
   0 -27   1    3.52    0.45
   0 -27  -1    4.39    0.52
   0 -27   2    2.74    0.45
   0 -27  -2    3.25    0.49
   0 -27   3   20.11    1.06
   0 -27  -3   21.99    1.14
   0 -27   4    2.14    0.39
   0 -27  -4    3.27    0.45
   1   0 -20   -0.25    0.37
   1   0 -19   25.58    1.30
   1   0 -19   29.88    1.56
   1   0 -18   -0.51    0.58
   1   0 -18   -0.24    0.84
   1   0 -18    1.29    0.59
   1   0 -18    0.70    0.81
   1   0 -18   -0.38    0.45
   1   0 -17   14.61    1.45
   1   0 -17   13.46    1.12
   1   0 -17   16.16    1.65
   1   0 -17   15.32    1.12
   1   0 -17   14.66    1.46
   1   0 -17   12.71    1.14
   1   0 -17   15.29    1.23
   1   0 -16   -0.92    0.83
   1   0 -16    2.98    0.92
   1   0 -16    0.17    1.11
   1   0 -16    1.43    0.69
   1   0 -16    2.52    1.07
   1   0 -16   -0.22    1.01
   1   0 -16   -0.19    0.68
   1   0 -16    0.18    0.71
   1   0 -15   24.37    1.80
   1   0 -15   26.99    1.75
   1   0 -15   25.59    2.06
   1   0 -15   26.46    1.87
   1   0 -15   26.32    1.89
   1   0 -15   30.28    2.06
   1   0 -15   28.02    1.83
   1   0 -15   28.21    1.78
   1   0 -15   27.06    1.96
   1   0 -14    0.12    0.71
   1   0 -14   -0.49    0.92
   1   0 -14   -0.10    0.77
   1   0 -14    0.79    0.98
   1   0 -14   -0.04    0.81
   1   0 -14   -0.44    0.85
   1   0 -14    0.97    0.92
   1   0 -14   -0.52    0.71
   1   0 -14   -0.59    0.72
   1   0 -13  104.40    4.54
   1   0 -13   98.23    4.56
   1   0 -13   89.60    7.20
   1   0 -13   96.02    4.36
   1   0 -13  106.20    4.55
   1   0 -13   95.32    4.52
   1   0 -13  101.48    4.60
   1   0 -13   99.55    4.65
   1   0 -13  101.41    4.60
   1   0 -12   -0.48    0.73
   1   0 -12    0.05    0.68
   1   0 -12   -0.72    2.07
   1   0 -12   -1.18    0.79
   1   0 -12   -0.05    0.63
   1   0 -11   -1.37    1.98
   1   0 -11   -0.91    1.66
   1   0 -11    0.41    1.84
   1   0 -10   -1.53    2.15
   1   0 -10   -1.70    1.82
   1   0 -10   -1.00    1.94
   1   0  -9  163.48    9.84
   1   0  -9  179.34    9.28
   1   0  -9  166.82    9.84
   1   0  -8    1.89    1.80
   1   0  -8    0.56    1.46
   1   0  -8   -3.16    1.69
   1   0  -8   -0.63    1.39
   1   0  -7  226.32   10.94
   1   0  -7  219.89   10.87
   1   0  -7  220.97   10.43
   1   0  -7  230.58   11.08
   1   0  -6   -0.45    1.28
   1   0  -6   -0.32    1.18
   1   0  -6   -0.66    1.36
   1   0  -6   -0.49    1.08
   1   0  -5   11.01    1.65
   1   0  -5    9.45    0.75
   1   0  -5   12.63    1.57
   1   0  -5   11.52    1.64
   1   0  -4    0.29    0.78
   1   0  -4    0.20    0.86
   1   0  -4    0.16    0.27
   1   0  -3  321.23   12.46
   1   0  -3  322.60   12.58
  -1   0   3  312.47   11.66
   1   0  -3  330.12   12.60
   1   0  -2    0.28    0.42
   1   0  -2    0.11    0.41
   1   0  -2    0.05    0.35
   1   0  -1 1000.00   35.63
   1   0  -1  967.39   35.44
   1   0  -1  970.77   35.42
  -1   0  -1   41.71    2.06
  -1   0  -1   42.00    1.97
  -1   0  -2    0.55    0.58
  -1   0  -2    0.06    0.42
  -1   0  -2    0.10    0.22
  -1   0  -3  569.70   21.13
  -1   0  -3  570.28   21.02
  -1   0  -3  555.48   21.74
  -1   0  -4   -0.37    0.92
  -1   0  -4    0.21    0.31
  -1   0  -4    0.04    0.54
  -1   0  -5   36.02    3.01
  -1   0  -5   33.66    3.21
  -1   0  -5   34.61    2.30
  -1   0  -5   32.67    1.80
  -1   0  -5   33.47    2.85
  -1   0  -6    0.67    1.31
  -1   0  -6    2.14    1.66
  -1   0  -6   -0.76    1.44
  -1   0  -6   -0.77    0.93
  -1   0  -7   60.73    5.33
  -1   0  -7   66.37    5.02
  -1   0  -7   63.86    3.96
  -1   0  -7   63.17    4.81
  -1   0  -8    1.63    1.63
  -1   0  -8   -0.01    1.94
  -1   0  -8   -0.36    1.52
  -1   0  -8   -0.37    1.00
  -1   0  -9   57.02    5.12
  -1   0  -9   46.97    3.78
  -1   0  -9   48.00    4.76
  -1   0 -10   -1.22    2.02
  -1   0 -10   -0.52    1.07
  -1   0 -10   -0.25    1.82
  -1   0 -11   19.25    3.73
  -1   0 -12   -0.05    0.77
  -1   0 -12    0.59    0.55
  -1   0 -12   -0.69    0.80
  -1   0 -12    0.90    0.79
  -1   0 -12    0.70    1.93
  -1   0 -12    1.06    0.81
  -1   0 -12    0.48    0.77
  -1   0 -12   -0.36    0.88
  -1   0 -12    1.35    0.74
  -1   0 -13   13.17    1.17
  -1   0 -13   16.96    1.51
  -1   0 -13   14.96    1.38
  -1   0 -13   16.32    1.52
  -1   0 -13   17.37    1.59
  -1   0 -13   19.96    1.66
  -1   0 -13   14.00    1.46
  -1   0 -13   14.38    1.41
  -1   0 -13   15.97    1.49
  -1   0 -13   15.24    1.44
  -1   0 -14    0.48    0.90
  -1   0 -14   -0.27    0.83
  -1   0 -14   -0.82    0.95
  -1   0 -14    0.07    0.91
  -1   0 -14    0.93    1.05
  -1   0 -14   -0.12    0.97
  -1   0 -14   -0.82    1.02
  -1   0 -14    0.69    0.77
  -1   0 -14    0.76    0.67
  -1   0 -15   28.28    2.02
  -1   0 -15   31.08    2.19
  -1   0 -15   33.09    2.21
  -1   0 -15   32.48    2.20
  -1   0 -15   31.54    2.17
  -1   0 -15   30.13    1.90
  -1   0 -15   27.71    1.75
  -1   0 -16    1.26    0.72
  -1   0 -16   -0.49    1.11
  -1   0 -16   -0.84    0.96
  -1   0 -16    1.49    1.12
  -1   0 -16   -0.61    1.00
  -1   0 -16    0.35    0.63
  -1   0 -16   -0.10    0.57
  -1   0 -17    7.98    1.28
  -1   0 -17    9.76    1.12
  -1   0 -17    7.37    0.80
  -1   0 -17    8.68    1.19
  -1   0 -17    9.40    0.86
  -1   0 -18   -0.90    0.75
  -1   0 -18    0.66    0.41
  -1   0 -18    0.25    0.81
  -1   0 -18   -0.27    0.68
  -1   0 -19    3.28    0.60
  -1   0 -19    2.71    0.53
   1   1 -20    3.05    0.44
   1   1 -19    0.11    0.33
   1   1 -19    0.13    0.28
   1  -1 -19    1.07    0.46
   1  -1 -19    1.64    0.66
   1   1 -19    0.69    0.65
   1  -1 -18    4.80    0.75
   1   1 -18    3.93    0.94
   1  -1 -18    4.86    1.01
   1   1 -18    5.58    0.94
   1  -1 -18    5.79    0.98
   1   1 -18    4.44    0.66
   1  -1 -18    4.85    0.74
   1   1 -18    3.77    0.65
   1  -1 -17    2.84    0.84
   1  -1 -17    2.37    1.06
   1   1 -17    2.66    1.06
   1   1 -17    3.70    0.67
   1  -1 -17    2.75    1.13
   1   1 -17    3.51    1.19
   1   1 -17    2.21    0.71
   1   1 -17    2.24    0.94
   1  -1 -17    2.32    1.02
   1  -1 -17    1.21    0.54
   1   1 -17    2.98    0.72
   1  -1 -17    2.00    0.74
   1  -1 -16   28.68    1.95
   1   1 -16   31.46    1.89
   1  -1 -16   29.85    1.88
   1   1 -16   31.17    1.84
   1  -1 -16   31.57    2.05
   1  -1 -16   31.95    1.81
   1  -1 -16   33.01    2.14
   1  -1 -16   33.39    2.20
   1  -1 -16   28.39    1.75
   1   1 -16   29.72    1.86
   1   1 -16   28.45    2.04
   1  -1 -16   31.69    2.12
   1  -1 -16   31.17    1.91
   1   1 -16   32.67    2.23
   1  -1 -16   33.61    2.27
   1  -1 -16   34.02    2.07
   1  -1 -15   11.46    1.53
   1   1 -15   12.89    1.54
   1  -1 -15   11.17    1.33
   1   1 -15   13.43    1.33
   1  -1 -15    7.96    1.19
   1   1 -15   11.22    1.30
   1  -1 -15   10.97    1.30
   1  -1 -15   10.95    1.38
   1   1 -15   12.41    1.45
   1  -1 -15   10.32    1.09
   1   1 -15   10.67    1.21
   1  -1 -15   11.44    1.36
   1   1 -15   10.99    1.35
   1  -1 -15   12.02    1.23
   1   1 -15   12.20    1.13
   1   1 -15   11.40    1.14
   1  -1 -15   11.16    1.22
   1   1 -14    6.71    1.15
   1  -1 -14    8.04    1.17
   1  -1 -14    5.87    1.19
   1   1 -14    7.51    1.09
   1  -1 -14    4.79    1.02
   1   1 -14    7.79    1.15
   1   1 -14    6.01    1.12
   1   1 -14    6.00    0.95
   1  -1 -14    5.00    1.06
   1  -1 -14    5.35    0.87
   1   1 -14    6.26    0.99
   1  -1 -14    6.61    1.12
   1  -1 -14    6.42    1.12
   1   1 -14    7.78    1.20
   1   1 -14    5.12    0.88
   1  -1 -14    5.56    0.91
   1   1 -14    7.03    0.91
   1  -1 -14    5.09    0.97
   1   1 -13    1.14    0.75
   1  -1 -13   -0.47    0.83
   1  -1 -13    0.00    0.90
   1   1 -13   -0.42    0.86
   1   1 -13   -0.04    0.55
   1  -1 -13   -0.07    0.81
   1   1 -13    0.49    0.73
   1  -1 -13    0.72    0.82
   1   1 -13    0.74    0.78
   1  -1 -13    0.38    0.64
   1  -1 -13    0.25    0.73
   1   1 -13   -0.12    0.65
   1  -1 -13   -0.86    0.77
   1   1 -13    0.05    0.61
   1  -1 -13    0.09    0.74
   1   1 -13   -0.10    0.75
   1  -1 -13   -0.41    0.66
   1   1 -13    0.32    0.60
   1  -1 -12   64.05    3.15
   1   1 -12   56.27    3.04
   1   1 -12   52.98    5.88
   1  -1 -12   51.90    5.73
   1  -1 -12   60.82    3.00
   1  -1 -12   55.87    2.95
   1   1 -12   56.35    2.96
   1  -1 -12   62.41    3.01
   1   1 -12   61.65    3.03
   1   1 -12   54.91    5.16
   1  -1 -12   59.92    2.86
   1  -1 -12   48.75    5.01
   1  -1 -11    8.73    2.49
   1   1 -11    7.22    1.67
   1   1 -11    9.09    2.49
   1  -1 -11   10.06    2.98
   1  -1 -11    9.10    2.16
   1  -1 -10   96.38    7.23
   1   1 -10   96.78    7.18
   1   1 -10  102.54    7.39
   1  -1 -10   94.80    7.23
   1  -1 -10   94.51    6.56
   1   1 -10   91.12    6.36
   1  -1  -9   29.58    3.73
   1   1  -9   25.34    3.41
   1   1  -9   32.91    3.72
   1  -1  -9   24.22    3.34
   1   1  -9   27.33    3.44
   1   1  -9   29.67    3.16
   1  -1  -9   29.93    3.16
   1  -1  -8   15.82    2.63
   1   1  -8   14.82    2.46
   1   1  -8   16.04    2.51
   1  -1  -8   13.37    2.46
   1   1  -8   13.36    2.43
   1  -1  -8   12.66    2.09
   1   1  -8   13.16    2.14
   1   1  -7   10.76    2.09
   1   1  -7   10.04    2.03
   1  -1  -7   11.45    2.22
   1  -1  -7   10.10    2.10
   1   1  -7    8.43    1.89
   1  -1  -7    9.58    2.05
   1   1  -7    9.03    1.71
   1  -1  -7   10.94    1.83
   1   1  -6  160.55    8.20
   1  -1  -6  171.45    8.50
   1   1  -6  177.74    8.38
   1  -1  -6  163.63    8.37
   1   1  -6  153.37    6.88
   1   1  -6  175.90    8.44
   1  -1  -6  178.11    8.53
   1   1  -6  172.93    8.09
   1  -1  -6  172.85    8.13
   1   1  -5   73.38    4.25
   1  -1  -5   71.55    4.41
   1   1  -5   73.55    4.29
   1   1  -5   66.72    3.34
   1  -1  -5   74.77    4.14
   1   1  -5   72.38    4.09
   1   1  -5   72.92    4.29
   1  -1  -5   69.44    4.26
   1  -1  -4  214.72    8.30
   1   1  -4  188.71    7.29
   1  -1  -4  200.86    8.68
   1   1  -4  205.05    8.69
   1   1  -4  207.89    8.66
   1  -1  -4  208.23    8.81
   1  -1  -3   95.25    4.01
   1  -1  -3   89.91    4.27
   1   1  -3   84.66    4.16
   1   1  -3   81.70    3.50
   1  -1  -3   87.14    4.34
   1  -1  -3   88.05    3.79
   1   1  -3   89.66    4.21
   1   1  -2   73.17    3.59
   1   1  -2   73.72    3.13
   1   1  -2   73.65    3.38
   1  -1  -2   78.88    3.48
   1  -1  -2   77.00    3.51
   1   1  -2   72.75    3.36
   1  -1  -2   74.95    3.26
   1   1  -1   76.78    3.45
  -1  -1   1   70.08    3.25
   1  -1  -1   81.94    3.32
   1  -1  -1   79.74    3.24
   1   1   0  501.88   18.14
   1  -1   0  493.48   18.21
  -1  -1   0  478.39   18.28
   1  -1   1   76.78    3.20
  -1  -1  -1   76.70    3.30
  -1  -1  -1   75.53    3.32
  -1  -1  -1   74.38    3.26
  -1  -1  -2   14.94    1.45
  -1   1  -2   14.29    1.17
  -1  -1  -2   14.57    1.13
  -1  -1  -2   14.46    1.25
  -1   1  -2   14.26    1.24
  -1  -1  -2   15.54    0.97
  -1   1  -3   12.24    1.24
  -1  -1  -3   13.37    1.43
  -1   1  -3   11.99    1.36
  -1  -1  -3   12.16    1.01
  -1  -1  -3   13.77    1.05
  -1   1  -4   41.39    2.77
  -1   1  -4   35.68    2.76
  -1  -1  -4   40.33    2.86
  -1   1  -4   37.90    2.29
  -1  -1  -4   39.02    2.13
  -1  -1  -4   39.64    2.34
  -1  -1  -5    2.58    1.33
  -1   1  -5    3.70    1.56
   1  -1   5    1.57    0.31
  -1   1  -5    2.60    1.29
  -1  -1  -5    3.70    1.65
  -1   1  -5    2.38    1.13
  -1   1  -5    1.42    0.84
  -1   1  -5    1.94    1.20
  -1   1  -5    1.48    0.42
  -1  -1  -5    3.18    1.28
  -1  -1  -5    2.46    0.92
  -1   1  -6  118.99    7.45
  -1  -1  -6  131.56    7.28
  -1  -1  -6  124.73    7.62
  -1   1  -6  133.11    7.18
   1   1   6  131.21    5.37
  -1  -1  -6  138.69    7.26
  -1   1  -6  123.12    5.15
  -1   1  -6  129.55    7.08
  -1  -1  -6  128.58    6.22
  -1   1  -6  134.65    6.26
  -1  -1  -7   62.59    4.91
  -1  -1  -7   55.70    5.03
  -1   1  -7   55.82    4.64
  -1   1  -7   56.18    4.89
  -1  -1  -7   56.92    4.54
  -1   1  -7   54.26    4.42
  -1  -1  -7   54.84    3.69
  -1   1  -7   58.05    3.74
  -1  -1  -8    2.98    1.76
  -1   1  -8    2.98    1.98
  -1   1  -8    2.98    1.70
  -1  -1  -8    1.31    1.80
  -1  -1  -8    3.02    1.72
  -1  -1  -8    4.68    1.39
  -1   1  -8    3.90    1.78
  -1   1  -8    3.60    1.10
  -1  -1  -9   25.82    3.66
  -1   1  -9   26.39    3.47
  -1  -1  -9   24.17    3.60
  -1   1  -9   22.95    2.52
  -1  -1  -9   23.22    2.55
  -1  -1 -10   21.37    3.65
  -1   1 -10   19.83    3.34
  -1  -1 -10   18.67    3.45
  -1   1 -10   20.50    2.55
  -1  -1 -10   19.91    2.53
  -1  -1 -11    2.39    1.81
  -1   1 -11    0.21    2.04
  -1  -1 -11    0.38    1.80
  -1   1 -12   27.25    1.85
  -1  -1 -12   28.13    1.88
  -1  -1 -12   28.54    1.90
  -1   1 -12   25.60    1.81
  -1  -1 -12   28.64    1.89
  -1   1 -12   28.38    1.82
  -1  -1 -12   28.78    1.88
  -1   1 -12   22.35    4.12
  -1   1 -12   29.51    1.96
  -1  -1 -12   28.34    1.94
  -1  -1 -12   25.96    1.87
  -1   1 -12   24.64    1.82
  -1  -1 -12   26.52    1.67
  -1  -1 -12   27.56    1.85
  -1   1 -12   26.21    1.77
  -1   1 -13   10.28    1.23
  -1  -1 -13   10.18    1.25
  -1  -1 -13   10.15    1.28
  -1   1 -13    9.26    1.25
  -1  -1 -13   11.22    1.27
  -1   1 -13    9.22    1.16
  -1  -1 -13    9.10    1.21
  -1   1 -13   11.64    1.31
  -1   1 -13    9.11    1.07
  -1   1 -13   11.05    3.29
  -1   1 -13   10.04    1.30
  -1  -1 -13   10.32    1.34
  -1  -1 -13   11.09    1.34
  -1   1 -13   10.53    1.35
  -1   1 -13    7.87    1.17
  -1  -1 -13    8.56    1.25
  -1  -1 -13   10.20    1.05
  -1   1 -13    9.46    0.98
  -1   1 -13   11.92    1.16
  -1  -1 -13   10.75    1.22
  -1  -1 -14    6.04    1.19
  -1   1 -14    8.00    1.31
  -1  -1 -14    9.21    1.25
  -1   1 -14    7.82    1.19
  -1   1 -14    7.17    1.02
  -1  -1 -14    6.96    1.08
  -1  -1 -14    5.30    1.14
  -1   1 -14    7.69    1.30
  -1   1 -14    8.31    1.29
  -1  -1 -14    5.62    1.21
  -1  -1 -14    6.35    1.26
  -1   1 -14    6.53    1.17
  -1  -1 -14    6.92    1.24
  -1   1 -14    7.82    1.28
  -1  -1 -14    8.00    1.13
  -1   1 -14    7.72    0.93
  -1  -1 -14    9.96    1.05
  -1   1 -15    7.46    0.96
  -1  -1 -15    5.76    1.05
  -1  -1 -15    6.27    1.31
  -1   1 -15    6.04    1.26
  -1  -1 -15    8.03    1.38
  -1  -1 -15    6.94    1.28
  -1   1 -15    7.74    1.32
  -1  -1 -15    7.14    1.33
  -1   1 -15    8.26    1.38
  -1  -1 -15    5.97    0.90
  -1   1 -15    6.50    0.83
  -1  -1 -15    7.04    0.90
  -1  -1 -15    6.57    1.18
  -1   1 -15    7.10    1.22
  -1  -1 -16    7.15    0.85
  -1  -1 -16    7.46    1.21
  -1   1 -16    8.33    1.20
  -1   1 -16    7.95    1.00
  -1  -1 -16    8.12    1.36
  -1   1 -16    8.81    1.32
  -1  -1 -16    8.26    1.33
  -1  -1 -16    8.43    1.36
  -1   1 -16   10.80    1.41
  -1  -1 -16    7.38    1.17
  -1  -1 -16   10.32    1.11
  -1  -1 -16    5.93    0.86
  -1   1 -16    6.05    0.80
  -1  -1 -17    3.56    1.12
  -1   1 -17    0.97    0.85
  -1  -1 -17    0.75    0.83
  -1  -1 -17    1.33    0.62
  -1   1 -17    2.26    0.67
  -1   1 -17    2.36    0.94
  -1  -1 -17    1.15    0.51
  -1  -1 -17    1.67    0.93
  -1   1 -17    1.58    1.02
  -1  -1 -17    2.73    1.12
  -1   1 -18    5.92    0.86
  -1  -1 -18    8.21    0.93
  -1   1 -18    8.10    0.94
  -1  -1 -18    6.07    0.90
  -1   1 -18    5.95    0.66
  -1   1 -18    8.34    1.05
  -1  -1 -18    8.58    1.08
  -1  -1 -19    5.01    0.62
  -1   1 -19    5.84    0.66
  -1   1 -19    7.03    0.73
  -1  -1 -19    5.86    0.70
   1   2 -20    2.40    0.43
   1   2 -19    3.07    0.69
   1  -2 -19    3.69    0.68
   1  -2 -19    3.41    0.53
   1   2 -19    2.99    0.47
   1   2 -18   12.55    1.19
   1  -2 -18   15.36    1.26
   1   2 -18   11.04    0.95
   1   2 -18   12.15    0.89
   1   2 -18   12.71    1.26
   1  -2 -18   13.64    1.25
   1  -2 -18   14.06    1.11
   1   2 -18   11.77    0.89
   1  -2 -18   13.60    1.06
   1  -2 -17    0.41    1.01
   1   2 -17    1.34    1.07
   1  -2 -17    1.72    0.83
   1   2 -17    0.54    0.90
   1  -2 -17    0.10    0.92
   1   2 -17   -1.26    0.77
   1  -2 -17    0.04    0.98
   1   2 -17    0.27    0.58
   1  -2 -17   -1.07    0.80
   1  -2 -17   -0.98    0.83
   1  -2 -16    3.47    1.00
   1  -2 -16    1.73    0.62
   1   2 -16    1.39    0.95
   1  -2 -16    1.92    1.05
   1   2 -16    1.79    0.84
   1  -2 -16    0.20    0.94
   1  -2 -16    2.03    1.16
   1  -2 -16    2.64    0.98
   1   2 -16    2.81    1.14
   1  -2 -16    2.26    1.11
   1  -2 -16    3.15    1.06
   1  -2 -16    2.20    0.88
   1   2 -16    1.05    0.64
   1  -2 -16    2.75    0.88
   1  -2 -15    8.96    0.98
   1  -2 -15    7.88    1.21
   1   2 -15    8.23    1.22
   1   2 -15    8.25    1.16
   1  -2 -15    6.98    0.91
   1  -2 -15    8.38    1.22
   1  -2 -15    5.88    1.11
   1   2 -15    8.04    1.32
   1  -2 -15    7.09    1.33
   1  -2 -15    9.66    1.28
   1   2 -15    6.82    0.91
   1  -2 -15    8.24    1.29
   1  -2 -15    8.44    1.23
   1   2 -15    8.60    0.99
   1  -2 -15    9.20    1.11
   1  -2 -15    8.46    1.19
   1   2 -14   18.09    1.35
   1  -2 -14   19.52    1.47
   1   2 -14   16.61    1.62
   1  -2 -14   16.08    1.56
   1  -2 -14   14.33    1.60
   1   2 -14   16.06    1.42
   1   2 -14   13.69    1.25
   1  -2 -14   16.68    1.58
   1   2 -14   18.82    1.61
   1   2 -14   18.52    1.55
   1  -2 -14   15.83    1.48
   1   2 -14   18.01    1.46
   1  -2 -14   17.74    1.60
   1  -2 -14   16.09    1.36
   1  -2 -14   18.10    1.59
   1   2 -14   19.21    1.48
   1  -2 -14   16.07    1.29
   1   2 -14   17.76    1.53
   1  -2 -14   16.83    1.54
   1   2 -13   17.05    1.28
   1  -2 -13   17.87    1.38
   1   2 -13   17.77    1.46
   1  -2 -13   18.70    1.68
   1  -2 -13   17.83    1.61
   1   2 -13   17.08    1.54
   1   2 -13   16.47    1.33
   1  -2 -13   17.41    1.52
   1   2 -13   19.21    1.55
   1  -2 -13   18.78    1.51
   1   2 -13   20.24    1.55
   1  -2 -13   17.94    1.56
   1   2 -13   17.03    1.40
   1  -2 -13   19.81    1.62
   1  -2 -13   15.26    1.35
   1  -2 -13   12.77    3.12
   1   2 -13   15.22    2.71
   1   2 -13   17.52    3.56
   1  -2 -13   16.49    1.49
   1  -2 -13   15.82    1.30
   1   2 -13   17.38    1.48
   1  -2 -13   17.31    1.47
   1  -2 -12   27.40    1.76
   1   2 -12   29.28    1.86
   1  -2 -12   30.39    1.91
   1  -2 -12   28.15    1.84
   1  -2 -12   27.80    1.89
   1  -2 -12   29.89    1.89
   1  -2 -12   24.90    4.12
   1  -2 -12   30.54    1.88
   1   2 -12   28.09    1.86
   1   2 -12   25.50    4.20
   1   2 -12   18.70    3.05
   1  -2 -12   31.75    2.01
   1  -2 -12   31.85    2.04
   1   2 -12   30.50    1.95
   1  -2 -12   29.16    1.93
   1  -2 -11    0.24    2.22
   1   2 -11    1.79    1.50
   1   2 -11    2.93    1.80
   1  -2 -10    3.51    1.94
   1   2 -10    1.76    1.57
   1   2 -10    1.48    1.11
   1  -2 -10    1.26    1.21
   1   2 -10   -0.52    1.63
   1   2  -9   52.87    4.74
   1  -2  -9   54.92    5.20
   1  -2  -9   54.32    5.10
   1   2  -9   53.68    4.92
   1  -2  -9   55.16    4.49
   1   2  -9   57.54    4.51
   1  -2  -8   76.19    5.80
   1   2  -8   69.51    5.36
   1   2  -8   75.23    5.58
   1   2  -8   87.57    5.92
   1  -2  -8   83.17    5.99
   1   2  -8   79.85    5.39
   1  -2  -8   84.89    5.47
   1   2  -7   24.81    1.91
   1   2  -7   26.83    3.00
   1  -2  -7   25.20    3.00
   1   2  -7   25.41    2.85
   1   2  -7   27.21    2.74
   1   2  -7   24.20    2.86
   1  -2  -7   25.36    2.97
   1  -2  -7   23.94    2.66
   1   2  -6  111.25    5.29
   1  -2  -6  112.20    6.46
   1   2  -6  120.65    6.31
   1   2  -6  114.16    6.29
   1  -2  -6  115.78    6.11
   1  -2  -6  110.92    6.35
   1   2  -6  110.98    6.23
   1   2  -6  114.54    6.01
   1   2  -5   50.98    2.90
   1  -2  -5   52.78    3.67
   1   2  -5   50.29    3.42
   1  -2  -5   53.24    3.62
   1  -2  -5   50.62    3.34
   1  -2  -5   48.72    2.90
   1   2  -5   49.33    3.35
   1   2  -5   51.79    3.51
   1  -2  -5   50.69    3.66
   1  -2  -4   35.49    2.12
   1   2  -4   23.70    2.19
   1  -2  -4   33.45    1.84
   1   2  -4   26.38    1.60
   1   2  -4   24.34    2.38
   1  -2  -4   29.57    2.65
   1   2  -3   11.24    1.20
   1  -2  -3   11.67    0.99
   1  -2  -3   11.41    0.92
   1  -2  -3   11.31    1.33
   1   2  -3    8.86    1.14
   1   2  -3   10.60    0.88
   1  -2  -2   75.20    3.38
   1  -2  -2   73.94    3.48
   1   2  -2   71.77    3.32
  -1   2   1   35.65    1.76
   1  -2  -1   33.73    1.92
   1   2  -1   32.58    1.89
  -1   2   0  293.85   11.15
   1   2   0  285.49   11.19
  -1   2  -1  399.56   15.03
   1   2   1  385.91   14.91
  -1   2  -2    1.10    0.43
  -1  -2  -2    1.74    0.72
   1   2   2    1.51    0.58
  -1   2  -3   30.67    2.05
  -1   2  -3   27.77    2.35
  -1  -2  -3   28.70    2.43
  -1   2  -3   29.95    1.96
  -1   2  -3   27.62    2.15
   1   2   3   28.89    1.82
  -1  -2  -3   30.82    2.23
  -1   2  -4  168.93    7.48
  -1  -2  -4  165.29    8.22
  -1   2  -4  158.30    8.04
  -1   2  -4  182.22    7.44
  -1  -2  -4  166.24    7.87
  -1   2  -4  172.79    7.79
   1   2   4  172.63    7.00
  -1  -2  -4  153.70    7.08
  -1   2  -5    8.64    1.46
  -1  -2  -5   10.78    1.83
  -1   2  -5    7.74    1.90
  -1  -2  -5    8.73    2.00
  -1   2  -5    6.41    1.50
   1   2   5    7.34    0.92
  -1  -2  -5   10.42    1.77
  -1  -2  -5    9.08    1.27
  -1  -2  -6   93.99    6.34
  -1   2  -6   97.80    6.29
  -1  -2  -6   91.53    6.11
  -1   2  -6   99.55    5.65
  -1   2  -6   99.29    5.16
  -1  -2  -6   97.80    6.13
   1   2   6   99.16    4.40
  -1   2  -6  103.63    5.98
  -1  -2  -6   98.42    5.20
  -1   2  -7   77.40    5.87
  -1  -2  -7   79.68    6.21
  -1  -2  -7   74.60    5.73
  -1  -2  -7   83.17    5.74
  -1   2  -7   79.56    4.63
  -1   2  -7   83.34    5.58
  -1  -2  -7   76.85    4.68
  -1  -2  -8   -0.04    2.05
  -1   2  -8    1.12    1.93
  -1  -2  -8    0.86    1.71
  -1   2  -8    0.06    1.52
  -1   2  -8    0.61    0.87
  -1  -2  -8    0.76    1.05
  -1  -2  -8    1.18    1.63
  -1  -2  -9   16.70    3.25
  -1  -2  -9   12.15    2.65
  -1   2  -9   12.26    2.68
  -1   2  -9   14.70    2.01
  -1  -2 -10   28.93    4.04
  -1   2 -10   26.81    3.72
  -1  -2 -10   27.84    4.19
  -1   2 -10   29.46    3.09
  -1  -2 -11    2.28    1.89
  -1   2 -11    2.14    1.71
  -1  -2 -12   45.16    2.37
  -1   2 -12   47.73    2.57
  -1  -2 -12   45.04    2.63
  -1   2 -12   43.84    2.51
  -1   2 -12   37.87    2.25
  -1  -2 -12   41.00    2.44
  -1   2 -12   41.27    2.47
  -1   2 -12   42.43    5.37
  -1  -2 -12   45.73    2.54
  -1   2 -12   43.29    2.46
  -1   2 -12   46.94    2.53
  -1  -2 -12   51.24    2.61
  -1  -2 -12   41.18    2.49
  -1   2 -12   46.09    2.49
  -1  -2 -12   42.53    2.40
  -1  -2 -12   47.82    2.55
  -1  -2 -12   37.31    5.20
  -1  -2 -12   51.29    2.61
  -1  -2 -12   46.89    2.53
  -1  -2 -13   15.41    1.49
  -1   2 -13   14.98    1.44
  -1   2 -13   15.36    1.48
  -1  -2 -13   12.93    1.42
  -1  -2 -13   14.23    1.43
  -1   2 -13   14.19    1.40
  -1  -2 -13   15.41    1.43
  -1  -2 -13   12.75    1.22
  -1   2 -13    7.56    2.56
  -1   2 -13   15.41    1.48
  -1   2 -13   17.05    1.54
  -1  -2 -13   13.73    1.48
  -1  -2 -13   13.60    1.51
  -1  -2 -13   12.55    1.40
  -1   2 -13   11.46    1.11
  -1   2 -13   13.67    1.38
  -1  -2 -13   14.24    1.26
  -1   2 -13   13.36    1.11
  -1  -2 -13   13.62    1.36
  -1   2 -14    7.68    1.26
  -1  -2 -14    6.08    1.22
  -1  -2 -14    6.14    1.14
  -1   2 -14    8.12    1.21
  -1  -2 -14    6.97    1.11
  -1  -2 -14    6.55    0.93
  -1  -2 -14    7.98    1.22
  -1   2 -14    8.35    1.29
  -1  -2 -14    8.35    1.36
  -1  -2 -14    8.38    1.32
  -1   2 -14    6.69    1.20
  -1   2 -14    6.21    0.86
  -1  -2 -14    7.79    1.25
  -1   2 -14    8.71    1.28
  -1  -2 -14    7.04    1.18
  -1  -2 -14    6.96    1.00
  -1   2 -14    5.49    0.79
  -1  -2 -15    3.96    1.07
  -1   2 -15    4.52    1.06
  -1  -2 -15    3.45    0.75
  -1  -2 -15    3.38    1.01
  -1  -2 -15    5.91    1.31
  -1   2 -15    3.68    1.13
  -1  -2 -15    2.40    1.14
  -1  -2 -15    2.86    1.10
  -1  -2 -15    2.82    1.00
  -1   2 -15    4.48    1.20
  -1  -2 -15    3.72    1.13
  -1  -2 -15    4.02    1.00
  -1  -2 -15    2.65    0.76
  -1   2 -16   30.03    2.00
  -1  -2 -16   31.12    1.98
  -1   2 -16   29.06    1.84
  -1  -2 -16   29.27    2.15
  -1   2 -16   30.21    2.06
  -1  -2 -16   31.42    2.17
  -1  -2 -16   30.16    2.10
  -1  -2 -16   28.65    2.11
  -1  -2 -16   30.92    2.00
  -1  -2 -16   32.25    1.97
  -1  -2 -16   28.60    1.75
  -1   2 -17    2.60    0.87
  -1  -2 -17    3.68    1.12
  -1  -2 -17    3.35    0.91
  -1   2 -17    3.27    0.74
  -1   2 -17    2.65    0.93
  -1  -2 -17    3.19    0.96
  -1   2 -17    3.37    1.04
  -1  -2 -17    2.62    1.09
  -1  -2 -17    5.58    0.93
  -1  -2 -17    3.24    0.69
  -1   2 -18    8.56    0.94
  -1  -2 -18    7.62    0.89
  -1  -2 -18    7.49    0.93
  -1   2 -18    8.59    0.97
  -1   2 -18    7.48    0.73
  -1   2 -18   10.02    1.07
  -1  -2 -18    9.62    1.10
  -1   2 -19    1.34    0.50
  -1  -2 -19    1.99    0.51
  -1   2 -19    1.92    0.53
  -1  -2 -19    2.00    0.55
   1   3 -20    2.96    0.43
   1   3 -19    1.49    0.42
   1  -3 -19    2.67    0.52
   1   3 -19    1.02    0.60
   1  -3 -19    0.87    0.61
   1  -3 -18    1.55    0.86
   1   3 -18    0.66    0.87
   1   3 -18    1.15    0.56
   1   3 -18    2.47    0.76
   1  -3 -18    3.45    0.89
   1   3 -18    0.60    0.48
   1  -3 -18    2.20    0.68
   1  -3 -18    3.10    0.76
   1  -3 -17    1.27    0.90
   1  -3 -17    0.68    1.01
   1  -3 -17    0.56    0.91
   1   3 -17   -0.11    0.92
   1   3 -17   -0.50    0.78
   1  -3 -17   -0.27    0.88
   1  -3 -17    1.98    0.91
   1  -3 -17    0.12    0.94
   1  -3 -17    1.10    0.80
   1  -3 -17    1.91    0.79
   1   3 -17    0.86    0.59
   1  -3 -17   -0.94    0.82
   1   3 -16    1.38    1.05
   1  -3 -16    1.33    0.94
   1  -3 -16    1.02    1.08
   1   3 -16    0.48    0.61
   1  -3 -16    0.86    1.00
   1   3 -16    2.36    0.95
   1   3 -16    0.74    0.82
   1  -3 -16    0.60    1.02
   1  -3 -16    2.69    0.69
   1  -3 -16    3.17    1.06
   1  -3 -16    0.42    1.02
   1  -3 -16    2.23    0.96
   1  -3 -16    2.92    0.93
   1  -3 -16    2.22    0.94
   1   3 -16    2.24    0.67
   1  -3 -15    6.05    1.18
   1  -3 -15    5.75    1.29
   1   3 -15    8.83    1.32
   1   3 -15    6.35    0.92
   1   3 -15    7.68    1.18
   1  -3 -15    6.72    1.20
   1   3 -15    7.95    1.17
   1  -3 -15    6.45    1.15
   1  -3 -15    7.71    1.02
   1  -3 -15    7.81    1.21
   1  -3 -15    8.77    1.34
   1  -3 -15    7.18    1.16
   1  -3 -15    6.03    1.08
   1   3 -15    7.23    0.89
   1  -3 -15    7.61    1.09
   1  -3 -14    9.25    1.30
   1  -3 -14    8.85    1.33
   1   3 -14    8.39    1.26
   1   3 -14    7.44    1.02
   1  -3 -14    8.25    1.27
   1  -3 -14    6.68    1.14
   1  -3 -14    9.61    1.22
   1  -3 -14    8.22    0.97
   1  -3 -14    6.72    1.12
   1   3 -14    9.32    1.21
   1   3 -14    6.15    1.07
   1  -3 -14    8.97    1.31
   1  -3 -14    6.53    1.01
   1   3 -14    7.12    0.92
   1  -3 -14    8.14    1.06
   1  -3 -14    7.14    1.15
   1   3 -13    1.21    0.81
   1  -3 -13    1.13    0.94
   1  -3 -13    0.04    0.84
   1   3 -13   -0.06    0.68
   1   3 -13   -1.42    1.15
   1   3 -13   -0.60    2.02
   1  -3 -13   -0.40    0.83
   1   3 -13    1.43    0.85
   1  -3 -13    0.31    0.81
   1   3 -13    1.00    0.79
   1   3 -13    0.83    0.80
   1  -3 -13    0.55    0.77
   1  -3 -13    1.07    0.95
   1  -3 -13    0.89    0.79
   1  -3 -13    0.66    0.71
   1  -3 -13    1.91    1.56
   1  -3 -13    0.02    0.71
   1   3 -13   -0.13    0.64
   1  -3 -13    0.15    0.81
   1   3 -12    1.70    0.77
   1  -3 -12    2.02    0.88
   1  -3 -12    1.92    0.88
   1   3 -12    1.70    0.63
   1   3 -12   -0.69    1.93
   1   3 -12   -0.94    2.02
   1   3 -12    1.55    0.71
   1  -3 -12    0.74    0.69
   1  -3 -12    1.99    0.69
   1  -3 -12    1.22    0.71
   1  -3 -12    1.93    0.86
   1  -3 -12    0.59    2.03
   1  -3 -12    1.61    0.65
   1  -3 -12    2.04    0.72
   1   3 -12    1.79    0.74
   1  -3 -12    0.83    0.68
   1   3 -12    3.28    0.89
   1  -3 -12    1.83    0.74
   1  -3 -11    9.78    3.05
   1   3 -11   10.84    2.37
   1   3 -11    8.91    2.58
   1  -3 -10   10.88    2.74
   1   3 -10    9.69    2.25
   1   3 -10   10.22    2.30
   1   3 -10    7.82    2.12
   1  -3  -9   31.38    4.00
   1   3  -9   36.64    3.84
   1   3  -9   36.19    3.98
   1  -3  -9   29.49    3.36
   1   3  -9   31.31    3.39
   1   3  -8   33.91    3.45
   1  -3  -8   28.97    3.55
   1   3  -8   31.04    2.35
   1   3  -8   26.50    3.03
   1   3  -8   27.53    3.33
   1  -3  -8   27.23    3.02
   1   3  -7   11.23    1.39
   1  -3  -7    9.99    2.25
   1   3  -7   10.19    1.97
   1  -3  -7    7.55    1.73
   1   3  -7    7.14    1.59
   1   3  -7    6.72    1.78
   1   3  -6   17.72    1.69
   1  -3  -6   18.62    2.50
   1   3  -6   19.33    2.27
   1  -3  -6   16.87    2.09
   1   3  -6   15.92    2.06
   1   3  -6   14.82    1.91
   1   3  -5   15.07    1.62
   1  -3  -5   17.95    2.19
   1  -3  -5   19.23    2.06
   1  -3  -5   15.94    1.44
   1   3  -5   19.45    1.29
   1   3  -5   18.49    2.06
   1  -3  -4  164.75    6.69
   1  -3  -4  165.63    6.83
   1  -3  -4  167.94    7.50
   1  -3  -4  165.59    6.82
   1   3  -4  147.37    7.37
   1   3  -4  162.12    6.72
   1  -3  -3  131.07    5.30
   1   3  -3  116.64    5.20
  -1   3   3  111.84    5.04
   1   3  -3  125.46    5.61
   1  -3  -2  148.72    6.05
  -1   3   2  140.95    5.66
  -1   3   2  132.33    5.86
   1   3  -2  142.26    6.04
  -1   3   1    6.68    0.80
   1   3  -1    5.54    0.86
  -1   3   1    5.85    0.84
  -1   3   0   45.77    2.54
   1   3   0   43.53    2.56
  -1   3   0   45.15    2.47
  -1   3  -1   61.72    3.33
   1   3   1   68.97    3.36
  -1   3  -1   62.32    3.19
  -1   3  -2   81.20    4.12
  -1   3  -2   82.33    4.04
  -1  -3  -2   80.42    4.10
   1   3   2   81.39    3.97
  -1   3  -3   34.01    2.59
  -1  -3  -3   33.68    2.59
  -1   3  -3   38.32    2.24
  -1   3  -3   35.20    2.46
  -1  -3  -3   32.65    2.66
   1   3   3   35.78    2.25
  -1   3  -3   35.67    2.50
  -1  -3  -4   55.14    3.73
  -1  -3  -4   55.10    2.30
  -1   3  -4   50.76    3.20
  -1  -3  -4   54.82    3.93
  -1   3  -4   55.05    3.35
  -1   3  -4   49.99    3.70
  -1   3  -4   54.34    3.67
   1   3   4   54.21    3.04
  -1  -3  -5    6.86    1.80
  -1   3  -5    6.10    1.65
  -1   3  -5    6.19    1.13
  -1  -3  -5    7.52    1.66
  -1   3  -5    6.09    1.28
   1   3   5    6.80    0.96
  -1  -3  -5    7.68    1.66
  -1   3  -5    6.56    1.53
  -1   3  -6    2.98    1.78
  -1  -3  -6    4.75    1.86
  -1  -3  -6    5.47    1.83
  -1   3  -6    3.73    1.23
  -1   3  -6    4.21    1.70
  -1  -3  -6    5.34    1.88
   1   3   6    3.30    0.75
  -1   3  -7   79.21    5.87
  -1  -3  -7   73.43    5.67
  -1   3  -7   82.01    5.28
  -1  -3  -7   82.00    6.18
  -1   3  -7   87.22    4.88
  -1   3  -7   78.86    5.53
  -1  -3  -7   82.91    5.85
  -1  -3  -8  117.56    7.74
  -1  -3  -8  107.78    7.91
  -1   3  -8  121.69    7.93
  -1   3  -8  119.69    7.49
  -1   3  -8  113.91    6.43
  -1  -3  -9   19.92    3.41
  -1   3  -9   21.48    3.34
  -1   3  -9   19.52    2.45
  -1  -3 -10   30.42    4.40
  -1   3 -10   31.18    4.17
  -1   3 -10   34.91    3.41
  -1  -3 -11   -1.31    2.66
  -1   3 -11   -0.01    1.76
  -1  -3 -12    7.00    1.14
  -1   3 -12    4.78    0.92
  -1   3 -12    6.75    1.01
  -1   3 -12    3.80    0.74
  -1   3 -12    3.90    0.87
  -1  -3 -12    4.42    0.91
  -1   3 -12    3.69    2.18
  -1   3 -12    6.74    1.02
  -1   3 -12    6.13    1.02
  -1  -3 -12    7.14    1.08
  -1  -3 -12    3.79    0.88
  -1  -3 -12    4.16    0.83
  -1  -3 -12    4.74    0.89
  -1   3 -12    4.68    0.89
  -1  -3 -12    4.55    0.92
  -1  -3 -12    5.37    2.76
  -1  -3 -12    4.44    0.80
  -1  -3 -12    5.00    0.83
  -1  -3 -12    4.90    0.90
  -1   3 -13   41.56    2.40
  -1  -3 -13   39.60    2.53
  -1  -3 -13   37.84    2.45
  -1   3 -13   35.54    2.27
  -1   3 -13   35.89    2.13
  -1   3 -13   35.22    5.18
  -1   3 -13   46.34    2.47
  -1  -3 -13   40.42    2.42
  -1  -3 -13   40.10    2.43
  -1   3 -13   39.14    2.41
  -1  -3 -13   37.81    2.28
  -1  -3 -13   38.16    2.25
  -1  -3 -13   39.40    2.40
  -1  -3 -13   34.35    5.07
  -1  -3 -13   35.36    2.17
  -1  -3 -13   40.12    2.41
  -1  -3 -14   45.04    2.47
  -1  -3 -14   45.37    2.70
  -1  -3 -14   44.91    2.67
  -1  -3 -14   44.02    2.48
  -1  -3 -14   47.37    2.70
  -1  -3 -14   49.28    2.75
  -1   3 -14   48.97    2.73
  -1  -3 -14   47.31    2.62
  -1  -3 -14   51.43    2.72
  -1   3 -14   41.74    2.55
  -1   3 -14   38.72    2.32
  -1   3 -14   46.62    2.67
  -1  -3 -14   45.46    2.82
  -1  -3 -14   45.56    2.77
  -1   3 -14   47.94    2.59
  -1  -3 -14   43.83    2.56
  -1  -3 -15    4.35    1.20
  -1  -3 -15    4.78    1.27
  -1   3 -15    4.96    1.13
  -1   3 -15    4.55    0.77
  -1   3 -15    4.73    1.09
  -1  -3 -15    5.06    1.07
  -1  -3 -15    4.99    0.86
  -1  -3 -15    5.13    1.18
  -1  -3 -15    5.25    1.14
  -1  -3 -15    4.29    1.05
  -1  -3 -15    4.55    1.18
  -1  -3 -15    4.15    1.18
  -1  -3 -15    5.71    1.13
  -1  -3 -15    3.76    0.85
  -1   3 -16    5.50    1.00
  -1   3 -16    5.21    1.06
  -1  -3 -16    3.18    1.00
  -1  -3 -16    5.64    1.07
  -1  -3 -16    4.38    1.20
  -1  -3 -16    4.58    1.04
  -1   3 -16    4.40    0.72
  -1  -3 -16    4.39    1.20
  -1  -3 -16    5.28    1.23
  -1  -3 -16    4.63    1.23
  -1   3 -16    4.74    1.11
  -1  -3 -16    4.21    0.84
  -1   3 -17    2.04    0.76
  -1  -3 -17    2.12    0.88
  -1   3 -17    2.63    0.89
  -1  -3 -17    3.56    1.09
  -1  -3 -17    2.46    0.90
  -1  -3 -17    2.82    1.03
  -1   3 -17    3.18    0.98
  -1  -3 -17    3.59    1.10
  -1  -3 -17    1.89    0.69
  -1  -3 -17    3.61    0.88
  -1  -3 -18    7.00    0.99
  -1   3 -18    5.41    0.68
  -1  -3 -18    6.14    0.83
  -1   3 -18    6.81    0.86
  -1  -3 -18    6.59    0.82
  -1   3 -18    7.04    0.88
  -1  -3 -19    9.44    0.75
  -1   3 -19    7.87    0.60
  -1   3 -19    8.46    0.74
  -1   3 -19    7.53    0.72
   1   4 -20    0.09    0.31
   1   4 -19    3.18    0.51
   1   4 -19    3.05    0.64
   1  -4 -18    0.15    0.67
   1  -4 -18    0.41    0.81
   1   4 -18    0.60    0.48
   1  -4 -18    1.05    0.68
   1   4 -18    0.52    0.64
   1   4 -18   -0.22    0.61
   1  -4 -17   10.95    1.30
   1  -4 -17   11.57    1.29
   1   4 -17    9.12    0.89
   1   4 -17   10.32    1.10
   1  -4 -17   12.16    1.27
   1   4 -17   10.69    1.12
   1  -4 -17   12.29    1.02
   1  -4 -17    9.59    1.22
   1  -4 -17   10.71    1.32
   1  -4 -17    9.05    1.20
   1  -4 -17   11.17    1.17
   1  -4 -17   12.39    1.19
   1   4 -17   11.40    0.92
   1  -4 -17    9.75    1.11
   1  -4 -16    0.64    1.00
   1  -4 -16    0.68    0.97
   1   4 -16    0.97    0.98
   1   4 -16    0.37    0.64
   1   4 -16    0.12    0.83
   1   4 -16    0.66    0.88
   1  -4 -16   -0.42    0.99
   1  -4 -16    0.63    0.65
   1  -4 -16   -1.47    1.08
   1  -4 -16    0.02    0.86
   1  -4 -16   -0.13    1.06
   1  -4 -16    0.73    0.90
   1  -4 -16    1.50    0.92
   1   4 -16    0.11    0.52
   1  -4 -16   -1.25    0.97
   1  -4 -15   -0.85    1.10
   1   4 -15    1.19    0.96
   1  -4 -15    0.31    1.01
   1   4 -15    0.19    0.68
   1  -4 -15    0.99    0.95
   1   4 -15    0.69    0.86
   1   4 -15   -0.46    0.86
   1  -4 -15    0.76    0.74
   1  -4 -15    0.91    0.89
   1  -4 -15    0.35    1.07
   1  -4 -15   -1.14    1.03
   1  -4 -15    0.73    0.91
   1  -4 -15    0.67    0.86
   1   4 -15    0.17    0.57
   1  -4 -14    1.73    1.07
   1  -4 -14    0.25    1.02
   1   4 -14    0.37    0.89
   1   4 -14    1.55    0.79
   1  -4 -14    0.07    0.85
   1  -4 -14    1.04    0.99
   1  -4 -14    0.30    0.90
   1   4 -14    2.59    0.98
   1  -4 -14   -0.36    0.94
   1   4 -14    0.08    0.81
   1  -4 -14   -0.57    0.83
   1  -4 -14    2.71    1.09
   1   4 -14    0.85    0.59
   1  -4 -14    1.25    0.84
   1  -4 -14    0.00    0.96
   1  -4 -13   21.71    1.56
   1  -4 -13   18.38    1.70
   1   4 -13   17.06    1.54
   1  -4 -13   18.33    1.65
   1   4 -13   16.88    1.43
   1   4 -13   15.28    3.29
   1   4 -13   15.77    2.85
   1  -4 -13   17.54    1.61
   1  -4 -13   19.17    1.59
   1  -4 -13   19.55    1.39
   1  -4 -13   21.16    1.65
   1  -4 -13   20.55    1.73
   1  -4 -13   17.40    1.53
   1  -4 -13   17.44    1.53
   1  -4 -13   18.08    3.74
   1  -4 -13   17.58    1.60
   1  -4 -13   18.48    1.54
   1   4 -13   20.01    1.54
   1  -4 -12    3.41    0.90
   1   4 -12    2.48    0.75
   1  -4 -12    3.62    0.95
   1   4 -12    2.05    0.76
   1   4 -12    2.75    1.75
   1   4 -12    0.69    1.90
   1   4 -12    2.64    0.74
   1  -4 -12    3.13    0.79
   1  -4 -12    1.77    0.71
   1  -4 -12    2.32    0.88
   1  -4 -12    1.92    0.69
   1  -4 -12    1.30    2.23
   1  -4 -12    2.89    0.77
   1  -4 -12    3.46    0.83
   1  -4 -12    2.91    0.73
   1   4 -12    4.00    0.87
   1  -4 -12    2.87    0.85
   1   4 -11   38.63    4.49
   1  -4 -11   33.39    4.76
   1   4 -11   34.77    4.59
   1   4 -11   36.71    4.00
   1   4 -10    6.42    2.25
   1   4 -10    7.00    1.83
   1   4 -10    8.07    2.18
   1  -4 -10    5.72    2.43
   1   4  -9    2.00    1.29
   1   4  -9    0.01    1.58
   1   4  -9    1.07    1.49
   1  -4  -9    1.77    2.03
   1   4  -8    7.30    1.84
   1   4  -8    7.18    1.90
   1   4  -8    5.80    1.15
   1   4  -8    7.60    1.93
   1  -4  -8   10.55    2.60
   1   4  -7   50.27    3.93
   1   4  -7   53.00    4.17
   1  -4  -7   44.05    4.23
   1   4  -7   49.95    3.97
   1   4  -7   46.32    3.28
   1   4  -6    3.51    1.34
   1  -4  -6    2.87    0.61
   1  -4  -6    2.97    1.54
   1   4  -6    3.84    0.96
   1   4  -5  231.84    9.69
   1   4  -5  248.76   10.81
   1  -4  -5  246.42    9.75
   1  -4  -5  238.10    9.54
   1  -4  -5  243.31   11.11
   1   4  -5  238.27   10.44
   1  -4  -4   62.88    3.19
   1  -4  -4   61.26    2.98
   1   4  -4   61.79    3.15
   1   4  -4   53.07    3.65
  -1   4   4   50.47    2.89
   1  -4  -3   52.19    2.86
  -1   4   3   48.11    2.33
   1   4  -3   48.34    2.81
  -1   4   3   44.46    2.69
  -1   4   2    3.47    0.65
   1   4  -2    3.95    0.87
  -1   4   2    3.10    0.80
  -1   4   1  172.97    7.40
   1   4  -1  189.17    7.70
  -1   4   1  167.75    7.46
  -1   4   0    0.91    0.67
   1   4   0    1.40    0.77
  -1   4   0    1.24    0.74
  -1   4  -1  145.31    6.69
  -1   4  -1  149.84    6.52
   1   4   1  148.65    6.66
  -1   4  -2   40.03    2.81
  -1   4  -2   44.05    2.58
  -1  -4  -2   40.75    2.62
  -1   4  -2   40.77    2.52
   1   4   2   41.47    2.68
  -1   4  -3   12.96    1.68
  -1  -4  -3   14.59    1.85
  -1  -4  -3   16.30    1.88
  -1   4  -3   14.69    1.82
   1   4   3   14.64    1.57
  -1   4  -4    1.89    1.12
  -1  -4  -4    1.60    1.17
  -1  -4  -4    1.42    1.20
  -1   4  -4    1.41    0.96
  -1   4  -4    1.75    0.72
  -1   4  -4    1.43    0.99
   1   4   4    2.04    0.83
  -1  -4  -5  148.23    7.98
  -1   4  -5  156.69    7.28
  -1   4  -5  142.07    7.69
  -1  -4  -5  146.17    5.68
  -1  -4  -5  142.87    7.68
  -1   4  -5  146.40    7.11
   1   4   5  150.56    6.75
  -1   4  -5  152.72    7.63
  -1  -4  -6   16.33    2.69
  -1  -4  -6   18.53    2.64
  -1   4  -6   17.25    2.04
  -1   4  -6   19.27    2.01
  -1   4  -6   16.59    2.46
   1   4   6   17.06    1.53
  -1   4  -6   17.52    2.40
  -1   4  -7   42.67    4.24
  -1   4  -7   39.12    3.61
  -1  -4  -7   50.81    4.89
  -1  -4  -7   45.66    4.65
  -1   4  -7   44.67    4.21
  -1   4  -7   43.41    3.42
  -1  -4  -8   11.52    2.64
  -1   4  -8   13.35    2.22
  -1   4  -8   13.30    2.49
  -1   4  -8   10.64    1.81
  -1  -4  -9   15.27    3.14
  -1   4  -9   12.85    2.63
  -1   4  -9   13.67    2.06
  -1  -4 -10    1.67    2.20
  -1   4 -10    1.69    1.94
  -1   4 -10    1.13    1.10
  -1  -4 -11  103.66    8.74
  -1   4 -11  113.32    8.58
  -1  -4 -12    4.06    0.83
  -1   4 -12    3.48    0.79
  -1  -4 -12    3.92    1.04
  -1  -4 -12    2.94    0.86
  -1   4 -12    4.01    0.88
  -1   4 -12    4.34    0.85
  -1   4 -12    2.18    1.77
  -1   4 -12    5.58    1.02
  -1  -4 -12    3.96    0.96
  -1   4 -12    5.65    0.98
  -1   4 -12    4.26    0.72
  -1  -4 -12    4.18    0.88
  -1  -4 -12    3.19    0.89
  -1  -4 -12    4.60    2.49
  -1  -4 -12    3.75    0.85
  -1  -4 -12    4.32    0.87
  -1  -4 -12    3.46    0.91
  -1  -4 -13   27.30    1.79
  -1  -4 -13   23.86    1.93
  -1  -4 -13   27.60    2.10
  -1   4 -13   25.15    1.86
  -1   4 -13   25.30    1.85
  -1   4 -13   24.58    1.70
  -1   4 -13   26.03    4.37
  -1   4 -13   28.38    1.97
  -1  -4 -13   26.28    1.95
  -1  -4 -13   27.49    1.88
  -1  -4 -13   23.23    1.89
  -1  -4 -13   23.51    1.90
  -1  -4 -13   28.62    1.94
  -1  -4 -13   25.76    1.83
  -1  -4 -13   22.96    4.51
  -1  -4 -13   29.02    1.99
  -1  -4 -13   28.19    1.85
  -1  -4 -13   28.42    1.86
  -1  -4 -14    1.81    1.07
  -1   4 -14    2.37    0.90
  -1  -4 -14    1.50    0.87
  -1  -4 -14    1.45    0.96
  -1  -4 -14    2.62    0.87
  -1  -4 -14    1.17    0.98
  -1  -4 -14    2.42    1.11
  -1   4 -14   -0.07    0.93
  -1  -4 -14    2.01    1.13
  -1   4 -14    2.05    0.75
  -1   4 -14    1.55    0.92
  -1  -4 -14    1.76    0.96
  -1  -4 -14    1.40    1.02
  -1  -4 -14    1.08    0.79
  -1  -4 -14    2.61    1.04
  -1  -4 -15   16.00    1.44
  -1  -4 -15   20.22    1.78
  -1  -4 -15   18.52    1.68
  -1  -4 -15   20.36    1.73
  -1  -4 -15   18.05    1.45
  -1  -4 -15   19.68    1.87
  -1  -4 -15   19.04    1.76
  -1   4 -15   19.73    1.67
  -1   4 -15   17.48    1.35
  -1  -4 -15   19.42    1.65
  -1  -4 -15   19.28    1.74
  -1  -4 -15   19.81    1.67
  -1   4 -15   21.35    1.62
  -1  -4 -15   17.60    1.55
  -1   4 -16    1.48    0.86
  -1  -4 -16    0.33    0.81
  -1   4 -16    1.45    0.91
  -1  -4 -16    1.27    0.66
  -1  -4 -16    1.38    0.97
  -1  -4 -16    0.15    1.06
  -1   4 -16    0.37    0.92
  -1  -4 -16    0.95    1.04
  -1   4 -16    0.55    0.57
  -1  -4 -16   -0.40    0.89
  -1  -4 -16    0.79    1.03
  -1  -4 -16    1.13    0.82
  -1  -4 -16   -0.55    1.08
  -1  -4 -17   43.88    2.32
  -1  -4 -17   41.71    2.18
  -1  -4 -17   43.41    2.40
  -1  -4 -17   43.32    2.46
  -1   4 -17   39.69    2.30
  -1   4 -17   38.83    1.97
  -1  -4 -17   41.12    2.28
  -1  -4 -17   43.33    2.40
  -1  -4 -17   43.91    2.42
  -1   4 -17   47.32    2.23
  -1  -4 -17   41.84    2.26
  -1   4 -17   46.47    2.28
  -1  -4 -18    2.05    0.66
  -1   4 -18   -0.03    0.54
  -1   4 -18    0.97    0.61
  -1   4 -18   -0.35    0.71
  -1  -4 -18   -0.04    0.61
  -1  -4 -18    1.95    0.78
  -1   4 -19    2.55    0.49
  -1   4 -19    2.02    0.41
  -1   4 -19    2.59    0.52
   1   5 -19    1.81    0.45
   1   5 -19    2.11    0.59
   1  -5 -18    1.82    0.82
   1  -5 -18    0.50    0.76
   1  -5 -18    1.65    0.70
   1   5 -18    0.61    0.57
   1   5 -18    0.86    0.63
   1  -5 -17    9.55    1.11
   1   5 -17    9.48    1.04
   1   5 -17    9.96    1.10
   1  -5 -17    9.95    1.17
   1  -5 -17   10.92    1.00
   1  -5 -17    8.91    1.23
   1  -5 -17   10.04    1.23
   1  -5 -17   10.61    1.24
   1   5 -17    8.00    0.87
   1  -5 -17   11.07    1.30
   1  -5 -17   11.22    1.18
   1  -5 -17   11.08    1.14
   1  -5 -17   12.67    1.21
   1  -5 -16    4.19    1.02
   1   5 -16    5.32    0.98
   1   5 -16    4.50    1.04
   1  -5 -16    5.12    1.07
   1  -5 -16    4.72    0.88
   1  -5 -16    4.48    1.14
   1  -5 -16    4.56    1.13
   1  -5 -16    4.05    1.12
   1   5 -16    6.12    1.12
   1   5 -16    4.75    0.81
   1  -5 -16    4.02    1.14
   1  -5 -16    4.31    1.02
   1  -5 -16    3.90    0.96
   1  -5 -16    4.58    1.12
   1  -5 -15   14.73    1.48
   1   5 -15   16.42    1.46
   1   5 -15   16.57    1.40
   1  -5 -15   15.05    1.48
   1  -5 -15   14.07    1.39
   1   5 -15   14.70    1.51
   1  -5 -15   16.36    1.67
   1  -5 -15   14.66    1.58
   1   5 -15   14.19    1.30
   1  -5 -15   16.38    1.65
   1  -5 -15   14.94    1.51
   1   5 -15   17.84    1.21
   1  -5 -15   17.84    1.51
   1  -5 -15   16.42    1.56
   1  -5 -14   10.48    1.23
   1   5 -14   11.36    0.98
   1  -5 -14    9.83    1.35
   1  -5 -14   11.03    1.46
   1   5 -14    9.35    1.25
   1   5 -14   10.64    1.22
   1  -5 -14    9.94    1.36
   1  -5 -14   10.32    1.27
   1  -5 -14    9.63    1.31
   1  -5 -14   10.99    1.42
   1  -5 -14    9.15    1.20
   1  -5 -14    8.06    1.29
   1   5 -14   11.21    1.34
   1   5 -14   10.20    1.20
   1  -5 -14    9.80    1.26
   1  -5 -13    3.21    1.09
   1   5 -13    2.30    0.85
   1  -5 -13    2.35    0.93
   1   5 -13    1.99    0.82
   1   5 -13   -1.82    1.21
   1   5 -13    2.18    2.13
   1  -5 -13    3.47    0.95
   1  -5 -13    3.25    1.05
   1  -5 -13    2.35    0.89
   1  -5 -13    1.87    0.79
   1   5 -13    1.88    0.74
   1   5 -13    1.42    0.57
   1  -5 -13    2.13    0.84
   1  -5 -13    1.16    0.81
   1  -5 -13    2.97    1.08
   1  -5 -13    0.84    1.77
   1  -5 -13    2.22    0.82
   1  -5 -13    1.80    0.94
   1  -5 -12    5.85    1.07
   1  -5 -12    6.19    1.10
   1   5 -12    5.80    0.93
   1   5 -12    4.66    0.88
   1   5 -12    3.10    2.00
   1   5 -12    3.24    1.64
   1   5 -12    4.41    0.84
   1   5 -12    3.44    0.68
   1  -5 -12    3.86    0.90
   1  -5 -12    5.37    0.99
   1  -5 -12    4.09    0.86
   1  -5 -12    5.36    1.10
   1  -5 -12    3.23    2.20
   1  -5 -12    3.88    0.79
   1  -5 -12    5.90    0.99
   1  -5 -12    4.64    0.82
   1  -5 -12    5.81    1.01
   1  -5 -11   55.34    6.01
   1   5 -11   55.00    5.47
   1   5 -11   58.54    5.81
   1   5 -11   54.45    5.03
   1   5 -10    5.67    1.59
   1   5 -10    4.57    1.94
   1   5 -10    4.92    1.95
   1  -5 -10    4.69    2.20
   1   5  -9   17.60    2.84
   1   5  -9   22.12    2.94
   1  -5  -9   23.03    3.56
   1   5  -9   24.63    3.14
   1   5  -8   20.68    2.99
   1   5  -8   21.61    2.71
   1   5  -8   22.19    2.90
   1   5  -8   26.02    2.48
   1  -5  -8   26.61    3.62
   1   5  -7    2.39    1.45
   1   5  -7    2.98    1.35
   1  -5  -7    2.79    1.83
   1   5  -7    1.22    0.89
   1  -5  -6   13.10    1.21
   1   5  -6   12.97    1.26
   1   5  -6   13.32    2.09
   1  -5  -6   13.16    2.36
   1   5  -6   12.44    1.72
   1  -5  -6   13.59    1.16
   1  -5  -5  123.23    5.28
   1   5  -5  122.21    6.22
   1  -5  -5  115.47    5.46
   1  -5  -5  129.04    6.77
   1  -5  -5  117.30    5.21
   1   5  -5  121.48    6.33
   1   5  -5  116.61    5.49
  -1   5   5  104.18    5.22
   1  -5  -4   49.02    2.93
   1   5  -4   52.19    3.01
  -1   5   4   45.35    2.83
   1  -5  -3   35.84    2.40
  -1   5   3   30.97    1.96
  -1   5   3   31.23    2.26
   1   5  -3   38.78    2.50
  -1   5   2  125.65    5.76
  -1   5   2  117.53    5.97
  -1   5   1   81.99    4.42
   1   5  -1   94.16    4.74
  -1   5   1   91.29    4.57
  -1   5   0   11.25    1.46
   1   5   0   12.58    1.53
  -1   5   0   11.99    1.46
  -1   5  -1   99.09    5.26
  -1  -5  -1  106.39    4.46
   1   5   1   96.51    5.23
  -1   5  -1   98.33    5.04
  -1  -5  -2  172.54    7.75
  -1   5  -2  184.03    8.31
  -1   5  -2  174.72    7.62
  -1   5  -2  189.53    8.00
   1   5   2  182.33    8.13
  -1  -5  -3   -0.30    0.77
  -1   5  -3   -0.02    0.95
  -1   5  -3    1.52    0.95
   1   5   3    0.68    0.89
  -1  -5  -4   57.34    4.06
  -1   5  -4   61.08    3.99
  -1  -5  -4   67.76    4.28
  -1   5  -4   58.77    3.89
   1   5   4   61.88    3.71
  -1   5  -5   40.12    3.51
  -1  -5  -5   52.15    4.04
  -1   5  -5   49.77    3.33
  -1   5  -5   48.53    3.62
  -1  -5  -5   48.61    2.44
  -1  -5  -5   44.72    3.83
   1   5   5   44.86    3.06
  -1   5  -5   48.25    3.80
  -1   5  -6    5.52    1.50
  -1   5  -6    2.89    1.03
  -1   5  -6    2.26    1.31
  -1  -5  -6    4.22    1.83
  -1  -5  -6    3.38    1.70
   1   5   6    4.18    0.95
  -1   5  -6    4.57    1.62
  -1   5  -7   33.48    3.69
  -1  -5  -7   36.25    3.93
  -1  -5  -7   35.08    3.94
  -1   5  -7   38.62    3.28
  -1   5  -7   38.88    3.38
  -1   5  -7   35.63    3.62
  -1   5  -8   59.79    4.64
  -1  -5  -8   59.31    5.45
  -1   5  -8   61.20    5.15
  -1   5  -8   61.45    4.40
  -1   5  -9    2.52    1.32
  -1  -5  -9    3.12    2.45
  -1   5  -9    3.44    1.34
  -1   5  -9    3.01    1.72
  -1  -5 -10   27.57    4.38
  -1   5 -10   30.38    4.10
  -1   5 -10   31.19    3.21
  -1  -5 -11   17.56    3.77
  -1   5 -11   19.31    3.67
  -1  -5 -12    3.93    0.84
  -1   5 -12    4.71    0.89
  -1   5 -12    5.87    0.86
  -1  -5 -12    6.78    1.22
  -1  -5 -12    5.37    0.90
  -1   5 -12    4.96    0.91
  -1   5 -12    4.78    0.88
  -1   5 -12    5.89    2.48
  -1  -5 -12    5.83    0.93
  -1   5 -12    6.77    1.07
  -1  -5 -12    5.51    1.04
  -1   5 -12    4.77    0.77
  -1  -5 -12    5.27    0.95
  -1  -5 -12    5.36    0.99
  -1  -5 -12    6.16    2.85
  -1  -5 -12    4.72    0.90
  -1  -5 -12    5.05    1.02
  -1  -5 -12    5.87    0.96
  -1   5 -12    5.02    0.75
  -1  -5 -13    9.59    1.30
  -1  -5 -13    8.88    1.38
  -1   5 -13    9.11    1.18
  -1   5 -13    9.06    1.14
  -1   5 -13   10.52    1.16
  -1   5 -13    8.56    3.04
  -1  -5 -13    8.95    1.18
  -1  -5 -13    9.21    1.32
  -1  -5 -13    8.03    1.09
  -1   5 -13   10.29    1.16
  -1  -5 -13    9.97    1.27
  -1  -5 -13    8.54    1.20
  -1  -5 -13    8.54    1.30
  -1  -5 -13    6.51    2.40
  -1  -5 -13    8.30    1.09
  -1  -5 -13    9.45    1.28
  -1  -5 -13   10.18    1.21
  -1  -5 -14   27.99    1.90
  -1  -5 -14   31.21    2.16
  -1  -5 -14   27.86    2.09
  -1  -5 -14   27.35    1.95
  -1  -5 -14   28.11    2.07
  -1   5 -14   29.93    1.99
  -1  -5 -14   27.45    2.21
  -1  -5 -14   28.42    2.12
  -1   5 -14   29.60    1.87
  -1  -5 -14   33.24    2.09
  -1  -5 -14   30.99    2.14
  -1  -5 -14   29.17    2.10
  -1  -5 -14   27.09    1.89
  -1   5 -14   31.67    1.97
  -1  -5 -15    0.81    1.09
  -1  -5 -15    1.65    0.85
  -1   5 -15    2.37    0.90
  -1  -5 -15    0.97    0.78
  -1  -5 -15    1.94    1.05
  -1  -5 -15    1.20    1.01
  -1   5 -15    0.49    0.88
  -1  -5 -15    1.00    1.16
  -1  -5 -15    1.05    1.04
  -1   5 -15    0.67    0.73
  -1  -5 -15    1.55    0.90
  -1  -5 -15   -0.18    1.07
  -1  -5 -15    1.32    0.83
  -1  -5 -15    2.66    1.07
  -1  -5 -16    7.50    1.31
  -1  -5 -16   10.53    1.34
  -1  -5 -16    8.10    1.00
  -1   5 -16    8.37    1.15
  -1  -5 -16    8.96    1.39
  -1  -5 -16    7.78    1.25
  -1   5 -16    8.12    0.92
  -1  -5 -16    7.15    1.12
  -1  -5 -16    7.49    1.26
  -1  -5 -16    8.19    1.09
  -1   5 -16    9.45    1.13
  -1   5 -16   10.35    1.14
  -1  -5 -16   10.29    1.14
  -1  -5 -17    8.60    1.17
  -1   5 -17    8.13    1.00
  -1   5 -17    6.04    0.94
  -1  -5 -17    7.15    0.94
  -1  -5 -17    8.82    1.13
  -1   5 -17    7.13    1.03
  -1  -5 -17    9.40    1.32
  -1   5 -17    6.40    0.75
  -1  -5 -17    6.97    0.95
  -1  -5 -17    7.04    1.15
  -1  -5 -17    8.84    1.00
  -1  -5 -17    8.57    1.18
  -1   5 -18    5.02    0.77
  -1  -5 -18    8.48    0.97
  -1   5 -18    6.16    0.76
  -1   5 -18    5.55    0.72
  -1  -5 -18    7.24    0.80
  -1  -5 -18    6.49    0.86
  -1   5 -19    3.34    0.52
  -1   5 -19    3.25    0.46
  -1   5 -19    4.38    0.51
   1   6 -19    1.92    0.57
   1   6 -19    1.46    0.42
   1  -6 -18   22.21    1.49
   1   6 -18   22.41    1.37
   1   6 -18   20.92    1.27
   1  -6 -18   20.77    1.22
   1  -6 -18   25.08    1.50
   1  -6 -18   22.90    1.41
   1  -6 -18   23.15    1.40
   1  -6 -17    0.11    0.80
   1   6 -17   -0.33    0.63
   1  -6 -17    1.07    0.78
   1   6 -17   -0.43    0.78
   1  -6 -17    0.47    0.98
   1  -6 -17    1.20    0.74
   1  -6 -17    0.28    0.90
   1   6 -17   -0.20    0.61
   1  -6 -17    0.57    0.90
   1  -6 -17    1.90    0.87
   1  -6 -17    0.80    0.82
   1  -6 -17    1.02    0.89
   1  -6 -16    0.02    0.90
   1  -6 -16   -0.56    0.87
   1   6 -16    0.61    0.73
   1   6 -16    0.12    0.92
   1  -6 -16   -1.25    1.14
   1  -6 -16    0.22    0.79
   1  -6 -16   -1.11    1.08
   1  -6 -16    0.62    0.91
   1   6 -16    0.40    0.70
   1  -6 -16    0.92    0.86
   1  -6 -16    0.30    1.03
   1  -6 -16   -0.24    0.93
   1  -6 -16    0.12    0.94
   1  -6 -15    1.35    0.95
   1  -6 -15    2.36    0.97
   1   6 -15    2.29    0.82
   1   6 -15    2.55    1.04
   1  -6 -15    0.95    0.88
   1   6 -15    2.65    0.63
   1  -6 -15    1.54    0.97
   1  -6 -15    2.32    1.17
   1   6 -15    3.17    0.99
   1   6 -15    0.95    0.81
   1  -6 -15    2.17    0.98
   1  -6 -15    1.97    1.11
   1  -6 -15    1.31    0.91
   1  -6 -15    1.35    1.02
   1  -6 -14   52.31    2.78
   1  -6 -14   49.57    2.68
   1  -6 -14   52.06    3.04
   1   6 -14   47.55    2.75
   1  -6 -14   50.59    2.87
   1   6 -14   47.85    2.66
   1  -6 -14   51.49    2.89
   1  -6 -14   54.12    2.83
   1  -6 -14   51.99    2.86
   1  -6 -14   50.92    2.95
   1  -6 -14   52.38    2.81
   1  -6 -14   46.24    2.78
   1  -6 -14   48.81    2.87
   1  -6 -14   51.26    2.74
   1   6 -14   55.34    2.82
   1   6 -14   50.14    2.62
   1   6 -14   45.57    2.45
   1  -6 -13    1.84    0.91
   1  -6 -13    2.06    0.79
   1   6 -13    2.59    0.86
   1  -6 -13    1.62    1.06
   1   6 -13    1.76    0.76
   1   6 -13   -0.51    2.32
   1  -6 -13    2.68    0.93
   1  -6 -13    2.53    1.05
   1  -6 -13    3.20    1.04
   1   6 -13    1.40    0.62
   1   6 -13    1.52    0.76
   1   6 -13    2.14    0.60
   1  -6 -13    2.04    0.86
   1  -6 -13    2.24    1.07
   1  -6 -13    2.35    0.85
   1  -6 -13    1.75    0.88
   1  -6 -13    2.28    2.10
   1  -6 -13    2.90    0.88
   1  -6 -13    2.08    0.95
   1  -6 -13    2.53    0.79
   1   6 -12   63.21    5.72
   1  -6 -12   64.37    3.20
   1  -6 -12   64.01    3.28
   1   6 -12   70.23    3.24
   1  -6 -12   69.01    3.57
   1  -6 -12   62.15    3.33
   1   6 -12   66.42    3.24
   1   6 -12   66.79    6.57
   1  -6 -12   62.65    3.41
   1   6 -12   60.96    3.13
   1  -6 -12   65.79    3.29
   1  -6 -12   63.90    3.35
   1  -6 -12   61.01    6.77
   1   6 -12   63.46    3.12
   1   6 -12   61.92    3.05
   1  -6 -12   58.47    3.15
   1  -6 -12   73.49    3.41
   1  -6 -12   72.97    3.43
   1  -6 -12   67.58    3.18
   1   6 -11    0.50    1.42
   1   6 -11    0.51    1.81
   1  -6 -11    1.35    1.98
   1   6 -11   -0.16    1.83
   1   6 -10    3.82    1.95
   1   6 -10    1.72    1.45
   1   6 -10    1.54    1.58
   1  -6 -10    0.99    1.75
   1   6  -9   30.45    3.46
   1   6  -9   31.03    3.85
   1  -6  -9   31.29    4.16
   1   6  -9   29.01    2.86
   1   6  -9   34.74    3.82
   1   6  -8   87.72    6.25
   1   6  -8   93.66    6.14
   1   6  -8   86.18    5.51
   1  -6  -8   80.94    6.53
   1   6  -7    1.13    1.23
   1  -6  -7    1.24    1.55
   1   6  -7    2.05    1.22
   1   6  -6   85.27    5.59
   1   6  -6   93.58    4.70
   1  -6  -6   86.93    4.23
   1  -6  -6   87.28    4.53
   1  -6  -6   85.98    6.08
   1   6  -6   89.36    5.36
   1  -6  -6   88.11    4.22
   1   6  -5    9.91    1.65
   1  -6  -5    8.03    1.16
   1   6  -5    8.88    1.74
  -1   6   5    9.14    1.26
   1   6  -5    9.83    1.28
   1  -6  -4   29.41    2.32
  -1   6   4   28.90    1.82
   1   6  -4   32.26    2.44
  -1   6   4   27.70    2.29
  -1   6   3   41.15    2.59
   1   6  -3   47.88    3.08
  -1   6   3   41.20    2.89
  -1   6   2  149.43    7.10
  -1   6   2  149.83    7.29
  -1   6   1    0.87    0.80
  -1   6   1    1.34    1.01
   1   6  -1    0.97    1.04
  -1   6   0   92.10    5.01
   1   6   0   89.30    4.99
  -1   6   0   90.54    4.91
  -1   6  -1  159.19    6.47
  -1  -6  -1  153.02    6.46
  -1   6  -1  162.00    7.75
  -1   6  -1  176.81    7.64
   1   6   1  170.06    7.73
  -1  -6  -2   30.83    2.14
  -1   6  -2   34.59    2.93
  -1   6  -2   30.02    2.05
  -1   6  -2   32.87    2.56
   1   6   2   32.64    2.69
  -1  -6  -3   10.16    1.45
  -1   6  -3   10.17    1.34
  -1   6  -3   10.60    1.82
  -1   6  -3   10.12    1.55
   1   6   3    9.92    1.55
  -1   6  -4  207.57    9.63
  -1  -6  -4  202.42    9.66
  -1   6  -4  198.43    9.14
  -1  -6  -4  196.73    9.36
   1   6   4  195.83    9.16
  -1  -6  -5    2.55    1.40
  -1   6  -5    3.15    1.27
  -1   6  -5    4.08    1.09
  -1   6  -5    3.37    1.40
  -1  -6  -5    5.76    1.77
  -1   6  -5    2.34    1.36
   1   6   5    2.91    0.99
  -1   6  -6    2.24    1.32
  -1   6  -6    2.27    1.05
  -1   6  -6    3.10    1.53
  -1  -6  -6    2.76    1.55
  -1  -6  -6    2.37    1.65
  -1   6  -6    1.90    1.47
   1   6   6    2.33    0.89
  -1  -6  -7   52.05    4.86
  -1   6  -7   56.44    4.26
  -1   6  -7   53.71    4.07
  -1   6  -7   58.80    4.78
  -1   6  -8   52.62    4.27
  -1  -6  -8   55.97    5.32
  -1   6  -8   49.32    4.74
  -1   6  -9    2.84    1.47
  -1  -6  -9    2.67    1.99
  -1   6  -9    2.62    1.97
  -1   6  -9    5.24    1.64
  -1  -6 -10   61.87    6.52
  -1   6 -10   75.62    6.70
  -1   6 -10   75.99    5.52
  -1  -6 -11    3.74    1.02
  -1   6 -11    3.76    0.85
  -1   6 -11    4.67    2.56
  -1   6 -11    3.59    0.84
  -1  -6 -11    3.22    0.89
  -1   6 -11    2.81    0.68
  -1  -6 -11    2.79    0.79
  -1  -6 -11    2.88    0.89
  -1  -6 -11    2.46    0.84
  -1  -6 -11    2.51    2.36
  -1  -6 -11    2.97    0.73
  -1  -6 -11    2.81    0.87
  -1  -6 -11    3.40    0.77
  -1  -6 -12    1.55    0.73
  -1  -6 -12    1.89    0.99
  -1   6 -12    1.03    0.68
  -1   6 -12    1.39    0.75
  -1  -6 -12    2.38    0.82
  -1   6 -12    1.73    0.76
  -1   6 -12    2.44    0.85
  -1   6 -12    1.01    1.85
  -1  -6 -12    1.32    0.79
  -1  -6 -12    2.75    0.95
  -1   6 -12    2.42    0.68
  -1  -6 -12    2.08    0.88
  -1  -6 -12    2.45    0.90
  -1  -6 -12   -2.33    2.40
  -1  -6 -12    1.31    0.66
  -1  -6 -12    2.01    0.82
  -1  -6 -12    2.08    0.93
  -1  -6 -13   15.49    1.42
  -1  -6 -13   18.18    1.66
  -1  -6 -13   17.98    1.68
  -1  -6 -13   15.77    1.52
  -1  -6 -13   17.51    1.60
  -1  -6 -13   17.94    1.81
  -1   6 -13   17.54    1.47
  -1  -6 -13   15.79    1.44
  -1  -6 -13   18.22    1.61
  -1   6 -13   15.90    1.40
  -1   6 -13   16.92    1.42
  -1  -6 -13   20.30    1.59
  -1  -6 -13   17.45    1.51
  -1  -6 -13   17.62    1.62
  -1   6 -13   17.18    1.42
  -1  -6 -13   15.00    1.35
  -1   6 -13   15.73    1.22
  -1  -6 -14    2.69    1.13
  -1   6 -14    2.23    0.88
  -1  -6 -14    1.99    0.85
  -1  -6 -14    2.63    1.02
  -1  -6 -14    3.34    1.05
  -1  -6 -14    1.93    1.10
  -1  -6 -14    2.25    1.17
  -1  -6 -14    2.32    0.77
  -1  -6 -14    3.17    1.09
  -1   6 -14    3.40    0.91
  -1   6 -14    3.27    0.87
  -1  -6 -14    1.87    1.05
  -1  -6 -14    3.22    1.00
  -1  -6 -14    2.07    0.93
  -1  -6 -14    2.07    1.12
  -1  -6 -15   -0.08    1.11
  -1  -6 -15    2.14    0.84
  -1   6 -15    1.04    0.81
  -1  -6 -15    1.60    0.84
  -1  -6 -15    1.21    0.95
  -1  -6 -15    1.91    1.11
  -1  -6 -15    0.69    1.23
  -1   6 -15    0.36    0.81
  -1  -6 -15    1.07    0.97
  -1   6 -15    1.38    0.77
  -1  -6 -15    0.22    1.09
  -1  -6 -15    0.99    0.91
  -1  -6 -15    1.78    0.89
  -1  -6 -15    2.55    1.11
  -1  -6 -16   21.28    1.76
  -1  -6 -16   24.88    1.81
  -1  -6 -16   21.37    1.50
  -1  -6 -16   21.21    1.87
  -1   6 -16   22.18    1.57
  -1  -6 -16   21.05    1.67
  -1   6 -16   22.49    1.45
  -1  -6 -16   17.68    1.68
  -1  -6 -16   22.79    1.63
  -1  -6 -16   23.29    1.62
  -1   6 -16   22.65    1.53
  -1   6 -16   25.77    1.67
  -1  -6 -16   21.23    1.53
  -1  -6 -17    4.01    0.99
  -1  -6 -17    3.34    1.10
  -1  -6 -17    2.96    0.84
  -1   6 -17    2.38    0.60
  -1  -6 -17    2.46    0.94
  -1   6 -17    2.32    0.71
  -1  -6 -17    2.36    0.71
  -1   6 -17    3.62    0.81
  -1  -6 -17    3.01    0.95
  -1  -6 -17    3.08    0.81
  -1   6 -18   -0.45    0.36
  -1  -6 -18    1.97    0.71
  -1   6 -18    0.64    0.49
  -1   6 -18    0.67    0.56
  -1  -6 -18    1.75    0.69
  -1   6 -19    0.55    0.38
  -1   6 -19    1.38    0.37
  -1   6 -19    1.55    0.36
   1   7 -19    0.75    0.48
   1   7 -19    0.90    0.39
   1   7 -18    2.49    0.63
   1   7 -18    3.21    0.55
   1  -7 -18    4.01    0.87
   1  -7 -18    3.41    0.60
   1  -7 -18    5.68    0.86
   1  -7 -18    4.71    0.82
   1  -7 -18    4.15    0.72
   1  -7 -17   14.79    1.35
   1  -7 -17   16.75    1.32
   1  -7 -17   16.24    1.47
   1  -7 -17   16.25    1.25
   1  -7 -17   15.75    1.45
   1   7 -17   15.63    1.17
   1  -7 -17   14.91    1.28
   1   7 -17   17.18    1.31
   1   7 -17   15.92    1.15
   1  -7 -17   17.73    1.43
   1  -7 -16   30.36    1.89
   1  -7 -16   25.92    1.84
   1  -7 -16   25.56    2.01
   1  -7 -16   27.85    1.84
   1  -7 -16   26.41    2.00
   1  -7 -16   25.40    1.82
   1   7 -16   25.56    1.70
   1  -7 -16   24.16    1.79
   1  -7 -16   32.17    2.02
   1   7 -16   31.23    1.88
   1   7 -16   27.61    1.66
   1  -7 -16   29.10    1.80
   1  -7 -16   29.05    1.97
   1  -7 -15   18.53    1.59
   1  -7 -15   20.10    1.71
   1  -7 -15   17.73    1.73
   1  -7 -15   16.34    1.57
   1   7 -15   21.65    1.34
   1  -7 -15   17.83    1.57
   1  -7 -15   20.51    1.79
   1  -7 -15   19.55    1.78
   1   7 -15   18.91    1.52
   1  -7 -15   17.77    1.42
   1  -7 -15   19.38    1.89
   1  -7 -15   21.29    1.68
   1   7 -15   17.77    1.24
   1   7 -15   21.87    1.64
   1   7 -15   19.04    1.40
   1  -7 -15   19.53    1.57
   1  -7 -14    4.74    0.97
   1   7 -14    5.20    1.01
   1  -7 -14    5.27    1.07
   1  -7 -14    4.96    1.29
   1   7 -14    3.57    0.96
   1  -7 -14    4.51    1.15
   1   7 -14    5.14    1.09
   1   7 -14    4.19    0.83
   1  -7 -14    4.67    0.97
   1   7 -14    4.41    0.80
   1   7 -14    4.47    0.70
   1  -7 -14    3.82    1.06
   1  -7 -14    5.98    1.04
   1  -7 -14    2.32    1.16
   1  -7 -14    5.10    1.21
   1  -7 -14    3.12    0.99
   1  -7 -14    3.02    0.99
   1  -7 -14    2.73    1.11
   1   7 -13    0.38    0.76
   1  -7 -13    0.23    0.85
   1  -7 -13    1.52    1.16
   1  -7 -13   -0.15    0.82
   1   7 -13    0.31    0.77
   1   7 -13   -2.63    1.40
   1  -7 -13   -0.12    0.94
   1  -7 -13    0.49    0.96
   1   7 -13    0.99    0.71
   1   7 -13    1.29    0.59
   1   7 -13    0.28    0.64
   1  -7 -13    1.08    0.77
   1  -7 -13   -0.48    0.79
   1  -7 -13    0.87    1.03
   1  -7 -13   -0.51    0.94
   1  -7 -13    2.33    0.93
   1  -7 -13    0.70    0.74
   1  -7 -13   -0.04    0.99
   1  -7 -12   17.58    1.40
   1  -7 -12   12.82    1.34
   1   7 -12   13.86    1.25
   1  -7 -12   11.02    1.28
   1  -7 -12   14.76    1.59
   1   7 -12   13.75    1.32
   1   7 -12   19.63    3.78
   1   7 -12   13.21    2.47
   1  -7 -12   16.42    1.50
   1  -7 -12   15.00    1.48
   1  -7 -12   14.37    1.50
   1   7 -12   13.20    1.24
   1  -7 -12   14.10    1.43
   1  -7 -12   14.96    1.38
   1  -7 -12   11.34    3.26
   1   7 -12   14.10    2.85
   1  -7 -12   12.85    1.25
   1   7 -12   14.37    1.22
   1   7 -12   15.09    1.22
   1  -7 -12   14.48    1.28
   1  -7 -11   79.00    3.90
   1   7 -11   77.24    3.57
   1   7 -11   72.67    6.11
   1   7 -11   77.54    6.89
   1   7 -11   73.94    3.51
   1  -7 -11   75.68    3.75
   1  -7 -11   73.96    3.68
   1  -7 -11   71.62    7.13
   1   7 -11   73.60    6.53
   1   7 -11   75.22    3.48
   1  -7 -11   76.68    3.56
   1  -7 -11   81.23    3.70
   1  -7 -11   72.98    3.53
   1   7 -10   43.50    4.56
   1  -7 -10   38.40    4.84
   1   7 -10   37.90    4.47
   1   7 -10   40.69    4.31
   1  -7  -9   32.03    4.39
   1   7  -9   37.35    3.45
   1   7  -9   39.92    4.18
   1   7  -9   37.61    4.24
   1   7  -9   41.06    4.08
   1   7  -8    0.35    1.15
   1  -7  -8    1.17    1.74
   1   7  -8    0.43    0.95
   1   7  -8   -0.49    1.55
   1   7  -7   13.71    2.04
   1  -7  -7   14.17    2.80
   1   7  -7   15.99    2.63
   1  -7  -6   81.44    4.48
   1   7  -6   76.21    5.22
   1  -7  -6   82.05    5.99
   1  -7  -6   77.31    4.09
  -1   7   6   81.21    4.38
   1   7  -6   86.28    4.68
   1   7  -6   85.32    5.66
   1   7  -5  172.40    8.61
   1  -7  -5  158.34    7.74
   1   7  -5  177.54    8.67
  -1   7   5  157.03    7.66
   1   7  -5  174.64    7.97
   1   7  -4  148.80    7.47
   1  -7  -4  133.15    6.72
  -1   7   4  131.25    6.04
  -1   7   4  127.47    6.63
   1   7  -4  145.84    6.87
  -1   7   3   45.82    3.01
  -1   7   3   44.00    3.30
  -1   7   2    0.65    0.79
   1   7  -2    1.91    1.15
  -1   7   2    1.71    1.16
  -1   7   1   37.38    3.03
  -1   7   1   41.40    3.14
   1   7  -1   42.39    3.22
  -1   7   0  124.97    6.56
   1   7   0  129.25    6.62
  -1   7   0  120.51    6.48
  -1   7  -1   92.12    3.91
  -1   7  -1   97.75    5.58
  -1   7  -1   96.44    5.29
   1   7   1  102.09    5.49
  -1   7  -2  119.97    5.38
  -1  -7  -2  119.20    5.38
  -1   7  -2  123.61    6.79
  -1   7  -2  131.02    6.43
   1   7   2  126.91    6.60
  -1   7  -3   -0.03    1.34
  -1   7  -3    1.80    0.74
  -1  -7  -3    2.05    0.81
  -1   7  -3    0.98    0.91
   1   7   3    2.56    1.16
  -1   7  -4   23.27    2.23
  -1  -7  -4   25.01    2.42
  -1   7  -4   24.99    2.74
   1   7   4   23.69    2.39
  -1  -7  -5   80.92    5.38
  -1   7  -5   83.73    5.15
  -1  -7  -5   89.59    5.97
  -1   7  -5   93.76    5.73
  -1   7  -5   88.43    5.76
   1   7   5   85.73    5.03
  -1  -7  -6   93.48    6.39
  -1   7  -6   94.30    5.43
  -1   7  -6   96.12    5.91
  -1   7  -6   78.37    5.96
   1   7   6   89.46    5.12
  -1   7  -7   24.85    2.86
  -1   7  -7   25.36    2.67
  -1  -7  -7   24.68    3.46
  -1   7  -7   23.40    3.15
  -1   7  -8   30.51    3.19
  -1  -7  -8   22.93    3.76
  -1   7  -8   29.20    3.61
  -1   7  -9    1.32    1.26
  -1  -7  -9   -0.02    1.93
  -1   7  -9    0.74    1.73
  -1   7  -9    1.74    1.12
  -1  -7 -10   11.71    3.15
  -1   7 -10   11.71    2.84
  -1   7 -10   17.06    2.56
  -1  -7 -11   26.26    1.76
  -1  -7 -11   32.32    2.16
  -1  -7 -11   26.86    1.91
  -1   7 -11   30.78    1.87
  -1   7 -11   29.14    1.75
  -1   7 -11   28.60    1.83
  -1   7 -11   25.68    1.73
  -1   7 -11   19.97    3.66
  -1  -7 -11   29.61    1.84
  -1  -7 -11   25.65    1.93
  -1   7 -11   25.41    1.68
  -1  -7 -11   29.16    1.96
  -1  -7 -11   25.80    1.83
  -1  -7 -11   23.04    4.42
  -1  -7 -11   23.66    1.63
  -1  -7 -11   29.97    1.84
  -1  -7 -11   28.80    1.98
  -1  -7 -12   28.84    1.92
  -1  -7 -12   28.44    2.03
  -1  -7 -12   34.82    2.35
  -1  -7 -12   31.01    2.10
  -1   7 -12   29.36    1.87
  -1   7 -12   30.08    1.94
  -1   7 -12   30.76    1.93
  -1   7 -12   29.60    1.86
  -1   7 -12   31.75    4.93
  -1  -7 -12   34.39    2.09
  -1  -7 -12   32.77    2.19
  -1   7 -12   27.45    1.82
  -1  -7 -12   28.56    2.14
  -1  -7 -12   31.27    2.05
  -1  -7 -12   28.78    2.04
  -1  -7 -12   26.84    4.52
  -1  -7 -12   27.51    1.81
  -1  -7 -12   31.92    2.01
  -1  -7 -12   29.41    2.13
  -1  -7 -13    9.49    1.17
  -1  -7 -13    9.84    1.38
  -1   7 -13    9.56    1.08
  -1  -7 -13    9.68    1.30
  -1  -7 -13    8.96    1.25
  -1  -7 -13    8.76    1.39
  -1  -7 -13    7.37    1.20
  -1  -7 -13    9.38    1.17
  -1  -7 -13    7.73    1.41
  -1   7 -13    8.69    1.09
  -1   7 -13    8.82    1.08
  -1   7 -13    9.41    1.21
  -1  -7 -13    9.38    1.22
  -1  -7 -13   10.73    1.39
  -1  -7 -13    8.47    1.17
  -1   7 -13    9.94    0.99
  -1   7 -13   10.09    1.13
  -1  -7 -13    9.17    1.08
  -1  -7 -14    3.24    1.20
  -1   7 -14    2.57    0.82
  -1  -7 -14    2.72    0.83
  -1   7 -14    2.27    0.62
  -1  -7 -14    3.25    1.07
  -1  -7 -14    2.67    1.03
  -1  -7 -14    2.28    1.12
  -1  -7 -14    2.87    1.04
  -1  -7 -14    2.58    0.81
  -1  -7 -14    2.00    1.24
  -1   7 -14    3.25    0.86
  -1   7 -14    1.98    0.82
  -1  -7 -14    2.02    1.06
  -1  -7 -14    3.41    0.99
  -1  -7 -14    2.96    0.97
  -1  -7 -14    3.13    1.02
  -1  -7 -14    2.15    1.08
  -1  -7 -15    0.90    1.11
  -1   7 -15    1.15    0.76
  -1  -7 -15    1.24    0.76
  -1  -7 -15    1.30    0.95
  -1  -7 -15    1.48    0.91
  -1  -7 -15    0.90    1.12
  -1  -7 -15    0.05    1.24
  -1  -7 -15    1.09    0.90
  -1   7 -15    1.34    0.77
  -1   7 -15    1.04    0.76
  -1  -7 -15    0.54    1.02
  -1  -7 -15    1.20    0.88
  -1  -7 -15    2.64    0.99
  -1  -7 -15    3.54    1.15
  -1   7 -16    4.47    0.98
  -1   7 -16    4.10    0.79
  -1  -7 -16    4.71    0.83
  -1  -7 -16    6.06    1.22
  -1  -7 -16    3.83    0.89
  -1  -7 -16    3.17    1.22
  -1  -7 -16    3.60    0.92
  -1   7 -16    5.05    0.90
  -1   7 -16    3.61    0.81
  -1  -7 -16    3.42    0.89
  -1  -7 -16    3.42    1.04
  -1  -7 -16    2.58    1.09
  -1  -7 -16    5.64    0.99
  -1  -7 -17    6.20    1.19
  -1  -7 -17    4.64    0.83
  -1   7 -17    3.56    0.67
  -1   7 -17    5.26    0.89
  -1  -7 -17    4.31    0.73
  -1   7 -17    4.99    0.71
  -1  -7 -17    4.14    0.99
  -1  -7 -17    4.06    0.91
  -1  -7 -18    6.58    0.82
  -1  -7 -18    8.55    0.90
  -1   7 -18    7.16    0.73
  -1   7 -18    6.90    0.64
  -1   7 -19    2.56    0.39
  -1   7 -19    0.79    0.37
   1   8 -19   15.56    0.89
   1   8 -19   17.53    0.98
   1  -8 -18    2.26    0.56
   1  -8 -18    3.63    0.78
   1  -8 -18    2.07    0.73
   1  -8 -18    3.40    0.66
   1   8 -18    1.47    0.57
   1  -8 -17    9.22    1.03
   1   8 -17    8.57    0.80
   1   8 -17    9.93    1.05
   1  -8 -17    8.45    1.00
   1  -8 -17    8.20    1.21
   1  -8 -17    7.96    1.16
   1   8 -17    7.35    0.87
   1  -8 -17    8.80    0.97
   1  -8 -17    8.56    1.07
   1  -8 -17    9.65    1.17
   1  -8 -16    0.38    0.92
   1   8 -16    1.04    0.60
   1   8 -16    1.65    0.96
   1  -8 -16    1.99    0.90
   1  -8 -16    1.35    1.11
   1   8 -16    1.43    0.60
   1  -8 -16   -1.24    1.17
   1   8 -16    1.48    0.80
   1  -8 -16    1.85    0.87
   1  -8 -16    1.95    0.99
   1  -8 -16    1.76    1.06
   1  -8 -15   14.07    1.55
   1   8 -15   17.03    1.27
   1   8 -15   15.16    1.17
   1   8 -15   19.12    1.51
   1  -8 -15   17.41    1.42
   1  -8 -15   15.65    1.54
   1  -8 -15   12.67    1.60
   1  -8 -15   15.48    1.75
   1  -8 -15   16.62    1.43
   1  -8 -15   15.44    1.35
   1   8 -15   17.35    1.47
   1  -8 -15   15.20    1.43
   1  -8 -15   16.59    1.64
   1  -8 -15   17.65    1.54
   1  -8 -15   18.15    1.70
   1  -8 -14    4.27    1.20
   1   8 -14    4.42    0.79
   1  -8 -14    4.22    0.94
   1   8 -14    3.68    0.78
   1   8 -14    4.07    1.06
   1   8 -14    4.96    0.71
   1  -8 -14    3.81    1.12
   1  -8 -14    3.13    1.23
   1  -8 -14    4.59    0.98
   1  -8 -14    3.86    0.96
   1   8 -14    3.60    0.97
   1  -8 -14    3.35    0.95
   1  -8 -14    4.40    1.23
   1  -8 -14    2.56    0.95
   1  -8 -14    3.65    1.11
   1  -8 -13   77.72    3.68
   1  -8 -13   73.63    3.74
   1   8 -13   75.73    3.56
   1  -8 -13   70.69    3.65
   1  -8 -13   80.16    4.05
   1   8 -13   74.30    3.63
   1  -8 -13   73.96    3.82
   1  -8 -13   84.51    3.87
   1  -8 -13   72.32    3.87
   1  -8 -13   66.53    3.76
   1  -8 -13   70.35    3.62
   1  -8 -13   75.10    3.58
   1   8 -13   77.58    3.51
   1   8 -13   75.96    3.47
   1  -8 -13   79.63    3.89
   1  -8 -13   76.94    3.64
   1  -8 -12    5.29    0.96
   1  -8 -12    4.69    1.20
   1   8 -12    4.85    0.82
   1  -8 -12    4.28    0.90
   1  -8 -12    4.04    0.97
   1   8 -12    4.31    0.99
   1   8 -12    5.29    2.49
   1   8 -12    2.73    1.19
   1  -8 -12    5.32    1.10
   1  -8 -12    4.57    1.06
   1   8 -12    4.77    0.90
   1  -8 -12    4.48    0.91
   1  -8 -12    5.08    1.15
   1  -8 -12    2.85    1.00
   1  -8 -12    3.68    2.24
   1   8 -12    5.15    1.78
   1  -8 -12    3.70    0.78
   1   8 -12    4.25    0.76
   1   8 -12    4.42    0.82
   1  -8 -12    5.66    0.92
   1   8 -11    2.53    0.68
   1  -8 -11    3.41    1.10
   1   8 -11    2.46    0.83
   1   8 -11    1.86    1.31
   1   8 -11    1.37    1.84
   1   8 -11    2.51    0.77
   1  -8 -11    3.38    0.96
   1  -8 -11    2.62    0.74
   1  -8 -11    2.29    0.97
   1   8 -11    2.71    1.32
   1  -8 -11    0.94    1.79
   1  -8 -11    0.77    0.62
   1   8 -11    1.43    0.69
   1  -8 -11    1.20    0.65
   1  -8 -11    3.10    0.90
   1  -8 -11    2.47    0.78
   1   8 -10   19.55    3.13
   1  -8 -10   19.18    3.89
   1   8 -10   21.23    3.11
   1   8 -10   21.95    3.54
   1   8  -9   70.21    5.35
   1  -8  -9   69.13    6.66
   1   8  -9   83.00    6.15
   1   8  -9   81.65    6.44
   1  -8  -8   17.71    3.31
   1   8  -8   12.84    2.10
   1   8  -8   15.26    2.46
   1   8  -8   15.52    2.71
   1   8  -7  170.02    9.19
   1  -8  -7  154.25    9.85
   1   8  -7  178.01    9.59
   1  -8  -6    1.39    0.78
   1  -8  -6    0.54    1.59
   1   8  -6    0.43    1.25
   1   8  -6    1.37    1.42
   1   8  -6    0.30    0.83
  -1   8   6    1.19    0.78
   1  -8  -5   19.91    2.15
   1   8  -5   20.87    2.63
   1   8  -5   17.84    2.04
  -1   8   5   19.08    2.11
  -1   8   4   50.35    3.14
   1  -8  -4   47.26    3.55
   1   8  -4   53.36    4.18
  -1   8   4   45.88    3.55
   1   8  -4   52.07    3.65
  -1   8   3   84.39    4.94
  -1   8   3   89.34    5.42
  -1   8   2    9.85    1.65
  -1   8   2   10.44    1.86
   1   8  -2   13.47    1.94
  -1   8   1  120.23    6.70
   1   8  -1  138.20    6.99
  -1   8   1  126.03    6.82
  -1   8   0   20.96    2.52
   1   8   0   23.65    2.59
  -1   8   0   23.34    2.56
  -1   8  -1    2.34    1.38
   1   8   1    2.61    1.35
  -1   8  -1    2.37    1.31
  -1   8  -2   23.53    2.77
   1   8   2   21.48    2.54
  -1   8  -2   21.80    2.37
  -1   8  -3  270.43   12.61
   1   8   3  265.87   12.18
  -1   8  -3  268.49   12.05
  -1   8  -4    1.14    1.33
   1   8   4    0.91    1.03
  -1  -8  -5   85.62    5.99
  -1   8  -5   91.85    5.93
   1   8   5   83.32    5.27
  -1   8  -6   20.46    2.76
  -1   8  -6   24.44    2.49
  -1  -8  -6   24.93    3.25
   1   8   6   23.54    2.40
  -1   8  -6   23.00    2.90
  -1  -8  -7    5.87    2.24
  -1   8  -7    5.34    1.34
  -1   8  -7    3.51    1.52
  -1   8  -7    2.96    1.74
  -1   8  -8   13.15    2.34
  -1   8  -8   14.32    2.16
  -1  -8  -8   11.91    2.84
  -1   8  -8   16.42    2.92
  -1  -8  -9   77.74    7.16
  -1   8  -9   84.72    6.10
  -1   8  -9   82.79    6.82
  -1  -8 -10    0.06    2.49
  -1   8 -10    3.38    1.51
  -1   8 -10    0.72    1.95
  -1   8 -11   29.77    1.92
  -1  -8 -11   29.03    2.07
  -1  -8 -11   30.05    2.23
  -1   8 -11   32.22    1.98
  -1   8 -11   28.45    1.79
  -1   8 -11   33.81    4.77
  -1  -8 -11   33.74    2.01
  -1  -8 -11   29.30    2.07
  -1  -8 -11   33.28    1.99
  -1   8 -11   30.37    1.85
  -1  -8 -11   32.38    2.14
  -1  -8 -11   31.87    2.01
  -1  -8 -11   26.01    4.84
  -1  -8 -11   28.05    1.76
  -1  -8 -11   31.40    1.95
  -1  -8 -12   17.39    1.53
  -1   8 -12   19.59    1.55
  -1  -8 -12   16.40    1.51
  -1  -8 -12   19.33    1.64
  -1   8 -12   17.05    1.36
  -1  -8 -12   19.58    1.83
  -1   8 -12   18.05    1.37
  -1   8 -12   21.45    1.61
  -1   8 -12   17.10    3.63
  -1  -8 -12   22.07    1.65
  -1  -8 -12   17.82    1.71
  -1   8 -12   17.34    1.40
  -1  -8 -12   15.58    1.69
  -1  -8 -12   17.80    1.66
  -1  -8 -12   18.60    1.59
  -1  -8 -12   12.24    3.42
  -1  -8 -12   17.59    1.35
  -1  -8 -12   17.57    1.65
  -1  -8 -12   18.84    1.58
  -1  -8 -13    0.57    0.89
  -1  -8 -13    0.68    1.01
  -1   8 -13    1.43    0.81
  -1  -8 -13    0.23    1.05
  -1  -8 -13    0.84    0.85
  -1  -8 -13    0.42    0.94
  -1  -8 -13    1.02    1.16
  -1  -8 -13    1.17    0.86
  -1  -8 -13    0.63    0.82
  -1   8 -13    1.26    0.74
  -1   8 -13    0.02    0.89
  -1   8 -13    1.21    0.71
  -1  -8 -13    1.10    0.89
  -1  -8 -13    0.26    0.99
  -1  -8 -13   -0.46    0.92
  -1  -8 -13    0.91    0.64
  -1   8 -13    1.33    0.67
  -1   8 -13    0.77    0.67
  -1  -8 -14    0.68    1.14
  -1   8 -14    1.90    0.64
  -1   8 -14    1.15    0.71
  -1  -8 -14    2.23    0.72
  -1  -8 -14    0.68    0.90
  -1  -8 -14    0.77    1.10
  -1  -8 -14    1.63    1.02
  -1  -8 -14    0.85    0.83
  -1  -8 -14    0.58    1.20
  -1  -8 -14    0.27    0.76
  -1   8 -14    0.65    0.67
  -1   8 -14    1.55    0.83
  -1  -8 -14    0.67    0.91
  -1  -8 -14    1.76    0.97
  -1  -8 -14    0.85    1.08
  -1  -8 -14    0.58    0.93
  -1  -8 -15   25.85    1.77
  -1  -8 -15   26.07    1.98
  -1  -8 -15   25.04    1.99
  -1  -8 -15   23.32    1.76
  -1  -8 -15   23.94    1.76
  -1   8 -15   23.85    1.58
  -1  -8 -15   23.23    1.69
  -1  -8 -15   23.64    1.58
  -1  -8 -15   23.26    2.04
  -1   8 -15   22.49    1.64
  -1  -8 -15   25.19    1.75
  -1  -8 -15   23.17    1.84
  -1  -8 -15   28.37    1.96
  -1   8 -15   20.39    1.37
  -1   8 -15   23.13    1.55
  -1  -8 -15   23.08    1.54
  -1  -8 -16    1.92    1.10
  -1  -8 -16    0.59    0.78
  -1  -8 -16    0.45    0.73
  -1  -8 -16   -0.16    1.15
  -1   8 -16    0.12    0.72
  -1  -8 -16   -0.97    0.96
  -1  -8 -16   -0.46    1.07
  -1   8 -16    0.25    0.87
  -1   8 -16    0.67    0.60
  -1  -8 -16    0.99    0.61
  -1  -8 -17    5.96    1.11
  -1  -8 -17    4.64    0.76
  -1   8 -17    4.18    0.68
  -1  -8 -17    3.85    0.94
  -1   8 -17    4.82    0.65
  -1   8 -17    5.31    0.85
  -1  -8 -17    5.73    0.91
  -1   8 -18    1.18    0.40
  -1   8 -18    2.03    0.42
  -1   8 -18    1.40    0.52
  -1  -8 -18    2.53    0.64
  -1   8 -19    2.73    0.36
   1   9 -19    0.14    0.30
   1   9 -19    1.45    0.39
   1  -9 -18    3.76    0.74
   1  -9 -18    3.08    0.58
   1   9 -18    2.50    0.59
   1  -9 -17    0.46    0.69
   1   9 -17   -0.73    0.73
   1   9 -17    0.92    0.43
   1  -9 -17    1.81    0.96
   1  -9 -17    1.13    0.73
   1  -9 -17   -0.05    0.90
   1   9 -17   -0.18    0.59
   1  -9 -17    1.43    0.64
   1  -9 -17    2.15    0.86
   1  -9 -17    0.98    0.81
   1  -9 -16   24.06    1.68
   1  -9 -16   20.15    1.62
   1  -9 -16   21.31    1.78
   1  -9 -16   21.54    1.62
   1   9 -16   22.04    1.28
   1  -9 -16   19.76    1.49
   1  -9 -16   21.60    1.76
   1   9 -16   20.50    1.49
   1  -9 -16   19.55    1.37
   1  -9 -16   17.89    1.76
   1   9 -16   22.16    1.57
   1   9 -16   20.30    1.26
   1  -9 -15    8.21    1.47
   1  -9 -15    8.28    1.09
   1  -9 -15    7.61    1.07
   1   9 -15    9.45    1.22
   1   9 -15    8.62    0.89
   1   9 -15    9.38    1.19
   1   9 -15    7.09    0.87
   1   9 -15    8.37    0.80
   1  -9 -15    6.67    1.33
   1  -9 -15    6.74    1.22
   1  -9 -15    7.93    1.10
   1  -9 -15    7.13    1.22
   1  -9 -15    8.05    1.35
   1  -9 -15    9.27    1.24
   1  -9 -14    2.91    1.31
   1  -9 -14    4.16    0.98
   1  -9 -14    4.91    0.95
   1   9 -14    4.17    1.07
   1   9 -14    3.98    1.04
   1   9 -14    4.48    0.75
   1   9 -14    3.50    0.80
   1  -9 -14    5.31    0.92
   1   9 -14    3.86    0.69
   1  -9 -14    3.21    1.12
   1  -9 -14    2.59    0.94
   1  -9 -14    5.52    1.28
   1  -9 -14    3.20    1.12
   1  -9 -14    3.70    0.92
   1  -9 -14    3.25    1.15
   1  -9 -14    3.90    1.05
   1  -9 -13    7.05    1.06
   1  -9 -13    7.63    1.44
   1  -9 -13    6.93    1.21
   1   9 -13    6.67    1.14
   1  -9 -13    8.33    1.35
   1  -9 -13    7.89    1.35
   1   9 -13    6.97    0.86
   1  -9 -13    7.21    1.03
   1   9 -13    7.08    1.02
   1  -9 -13    6.81    1.01
   1  -9 -13    6.31    1.22
   1  -9 -13    4.04    1.19
   1  -9 -13    4.93    1.07
   1  -9 -13    7.07    1.07
   1  -9 -13    5.62    1.26
   1  -9 -12   23.16    1.68
   1  -9 -12   21.50    1.94
   1   9 -12   23.15    1.54
   1  -9 -12   19.32    1.74
   1  -9 -12   24.38    1.86
   1  -9 -12   20.06    1.81
   1  -9 -12   22.79    1.86
   1   9 -12   19.88    1.61
   1   9 -12   22.62    1.59
   1  -9 -12   22.69    1.56
   1  -9 -12   20.48    1.58
   1  -9 -12   19.95    1.77
   1  -9 -12   17.41    3.67
   1   9 -12   20.18    3.27
   1   9 -12   23.84    3.39
   1   9 -12   24.98    4.32
   1   9 -12   22.84    1.65
   1  -9 -12   21.39    1.62
   1   9 -11    1.72    0.72
   1   9 -11    1.28    1.66
   1   9 -11    1.74    1.48
   1  -9 -11    1.75    0.72
   1   9 -11    1.86    0.74
   1  -9 -11    0.99    0.85
   1  -9 -11    1.42    0.86
   1  -9 -11   -0.19    2.39
   1   9 -11   -0.48    0.97
   1  -9 -11    0.89    0.75
   1   9 -11    1.33    0.73
   1  -9 -11    1.62    0.63
   1  -9 -11    1.46    0.88
   1  -9 -10   83.58    3.81
   1  -9 -10   75.83    3.65
   1   9 -10   78.82    3.63
   1  -9 -10   76.90    3.85
   1  -9 -10   72.94    3.77
   1   9 -10   82.04    6.52
   1  -9 -10   70.82    7.22
   1   9 -10   81.09    3.63
   1   9 -10   83.07    3.69
   1   9 -10   82.94    6.99
   1   9 -10   79.17    6.41
   1   9  -9   22.72    3.14
   1  -9  -9   19.26    3.61
   1   9  -9   17.97    2.69
   1   9  -9   17.94    3.15
   1   9  -8   -0.21    1.19
   1  -9  -8    0.47    1.73
   1   9  -8    0.24    1.21
   1   9  -8    0.79    1.67
   1  -9  -7   29.01    3.98
   1   9  -7   33.48    3.54
   1   9  -7   31.11    3.61
   1  -9  -6   43.87    3.39
   1   9  -6   47.03    4.26
   1  -9  -6   39.45    4.40
   1   9  -6   46.19    4.17
  -1   9   6   49.00    3.54
   1   9  -6   46.03    3.56
   1   9  -5    0.43    1.42
   1  -9  -5    1.77    1.15
   1   9  -5    1.22    0.93
  -1   9   5    1.92    1.13
   1  -9  -4   75.54    5.12
   1   9  -4   89.47    5.95
  -1   9   4   86.09    4.79
  -1   9   4   87.08    5.37
   1   9  -4   89.16    5.34
   1   9  -3   65.84    4.85
  -1   9   3   57.27    4.01
  -1   9   3   56.60    4.34
   1   9  -3   68.13    4.50
  -1   9   2    2.82    1.19
   1   9  -2    3.23    1.43
  -1   9   2    3.47    1.56
  -1   9   1   39.18    3.46
   1   9  -1   44.51    3.66
  -1   9   1   40.57    3.54
  -1   9   0   61.13    4.65
   1   9   0   66.16    4.69
  -1   9   0   68.91    4.72
  -1   9  -1    3.38    1.66
   1   9   1    3.11    1.58
  -1   9  -1    1.81    1.33
  -1   9  -2   50.42    4.37
  -1   9  -2   58.51    4.23
   1   9   2   58.91    4.36
  -1   9  -3   83.07    5.74
   1   9   3   85.64    5.43
  -1   9  -3   77.48    5.13
  -1   9  -4    2.70    1.73
   1   9   4    2.63    1.42
  -1   9  -5   64.08    4.97
   1   9   5   60.33    3.89
  -1  -9  -5   56.45    4.84
   1   9   5   58.07    4.30
  -1   9  -6   99.47    6.67
  -1   9  -6  105.56    5.93
  -1  -9  -6   93.93    6.96
  -1   9  -6   93.09    6.90
   1   9   6   97.77    5.91
  -1   9  -7   27.66    2.83
  -1   9  -7   26.94    3.35
  -1  -9  -7   26.16    3.74
  -1   9  -7   26.08    3.54
  -1   9  -8   36.96    3.54
  -1   9  -8   33.07    3.74
  -1  -9  -8   26.23    3.95
  -1   9  -8   30.99    4.02
  -1   9  -9   39.15    3.89
  -1  -9  -9   42.91    5.27
  -1   9  -9   43.92    4.78
  -1  -9 -10    5.12    0.88
  -1  -9 -10    4.25    0.90
  -1   9 -10    4.76    0.79
  -1  -9 -10    4.92    0.97
  -1  -9 -10    3.89    0.82
  -1  -9 -10    1.01    2.34
  -1   9 -10    3.70    1.86
  -1   9 -10    2.82    1.16
  -1   9 -10    4.60    0.91
  -1  -9 -10    2.97    0.78
  -1  -9 -10    4.58    0.97
  -1  -9 -10    4.70    1.04
  -1   9 -10    5.06    0.90
  -1  -9 -11    2.95    0.88
  -1  -9 -11    3.72    0.88
  -1  -9 -11    2.53    0.96
  -1   9 -11    3.03    0.79
  -1  -9 -11    2.44    0.94
  -1  -9 -11    2.87    1.00
  -1  -9 -11    3.07    0.85
  -1  -9 -11    1.37    2.11
  -1   9 -11    1.92    1.88
  -1   9 -11    2.60    0.66
  -1   9 -11    3.17    0.89
  -1  -9 -11    2.29    1.07
  -1  -9 -11    3.23    0.93
  -1  -9 -11    2.73    0.84
  -1   9 -11    2.85    0.82
  -1  -9 -11    3.27    0.86
  -1  -9 -12   46.88    2.57
  -1  -9 -12   53.26    2.86
  -1  -9 -12   42.27    2.71
  -1   9 -12   41.47    2.38
  -1  -9 -12   44.27    2.58
  -1  -9 -12   43.17    2.67
  -1  -9 -12   35.10    5.38
  -1  -9 -12   43.73    2.83
  -1  -9 -12   42.76    2.52
  -1   9 -12   45.96    2.54
  -1  -9 -12   42.14    2.65
  -1   9 -12   40.33    2.29
  -1   9 -12   44.68    2.51
  -1  -9 -12   48.15    2.57
  -1  -9 -12   44.66    2.56
  -1  -9 -12   45.68    2.70
  -1  -9 -13   28.81    1.99
  -1  -9 -13   29.62    2.18
  -1   9 -13   27.30    1.84
  -1  -9 -13   27.80    2.17
  -1  -9 -13   27.73    1.97
  -1  -9 -13   29.27    2.14
  -1  -9 -13   28.25    1.92
  -1   9 -13   28.23    1.75
  -1  -9 -13   27.83    2.03
  -1  -9 -13   29.92    2.33
  -1   9 -13   30.28    1.98
  -1  -9 -13   32.34    2.06
  -1  -9 -13   29.00    2.02
  -1  -9 -13   24.27    2.07
  -1  -9 -13   29.73    1.75
  -1   9 -13   29.09    1.76
  -1   9 -13   29.27    1.78
  -1  -9 -14    6.03    1.36
  -1  -9 -14    6.21    0.89
  -1   9 -14    6.58    0.88
  -1   9 -14    5.83    0.86
  -1  -9 -14    3.99    1.02
  -1  -9 -14    6.21    1.22
  -1  -9 -14    7.95    1.39
  -1  -9 -14    5.78    1.03
  -1   9 -14    5.75    0.88
  -1  -9 -14    4.63    1.42
  -1  -9 -14    6.82    1.01
  -1   9 -14    6.00    1.10
  -1  -9 -14    6.04    1.09
  -1  -9 -14    6.46    1.19
  -1  -9 -14    5.33    1.14
  -1  -9 -14    6.51    1.32
  -1  -9 -15   16.66    1.47
  -1  -9 -15   12.96    1.57
  -1  -9 -15   13.69    1.61
  -1  -9 -15   15.31    1.46
  -1  -9 -15   12.67    1.32
  -1  -9 -15   12.88    1.23
  -1  -9 -15   13.17    1.67
  -1  -9 -15   12.86    1.22
  -1   9 -15   15.14    1.34
  -1  -9 -15   13.97    1.47
  -1  -9 -15   16.40    1.62
  -1  -9 -15   13.62    1.11
  -1   9 -15   13.89    1.06
  -1   9 -15   13.99    1.11
  -1  -9 -16    5.13    1.24
  -1  -9 -16    3.90    0.91
  -1  -9 -16    2.96    1.19
  -1  -9 -16    3.93    0.75
  -1   9 -16    3.08    0.80
  -1  -9 -16    1.51    0.87
  -1  -9 -16    1.29    0.98
  -1   9 -16    1.55    0.49
  -1   9 -16    3.10    0.59
  -1   9 -16    3.00    0.88
  -1  -9 -17    2.28    0.97
  -1   9 -17   -0.06    0.52
  -1  -9 -17    0.23    0.77
  -1   9 -17   -0.23    0.65
  -1   9 -17    0.06    0.41
  -1  -9 -17    0.49    0.68
  -1   9 -18    6.94    0.59
  -1   9 -18    7.89    0.71
  -1  -9 -18    6.94    0.72
   1 -10 -18    4.36    0.70
   1 -10 -18    4.52    0.56
   1  10 -18    3.55    0.54
   1  10 -17    0.17    0.61
   1 -10 -17    2.15    0.86
   1 -10 -17    0.96    0.69
   1 -10 -17   -0.08    0.88
   1  10 -17    0.36    0.59
   1 -10 -17    2.09    0.61
   1 -10 -17    1.60    0.79
   1 -10 -17    0.83    0.67
   1 -10 -16    5.06    1.01
   1  10 -16    4.12    0.93
   1 -10 -16    4.69    1.03
   1  10 -16    5.18    0.67
   1 -10 -16    4.51    1.14
   1 -10 -16    4.13    1.20
   1 -10 -16    4.78    0.79
   1  10 -16    4.35    0.86
   1 -10 -16    5.16    0.86
   1 -10 -16    7.43    1.11
   1 -10 -16    5.71    1.17
   1 -10 -15    4.40    1.12
   1  10 -15    2.56    0.70
   1  10 -15    3.87    0.63
   1  10 -15    3.37    0.94
   1 -10 -15    3.44    1.10
   1 -10 -15    3.48    1.20
   1 -10 -15    2.91    0.86
   1 -10 -15    2.43    1.26
   1  10 -15    4.08    1.02
   1 -10 -15    1.61    0.81
   1 -10 -15    4.50    1.10
   1 -10 -15    2.50    1.15
   1 -10 -14    3.25    1.12
   1  10 -14    5.79    0.84
   1  10 -14    5.47    0.94
   1  10 -14    4.21    0.99
   1 -10 -14    4.16    1.21
   1 -10 -14    3.73    1.19
   1 -10 -14    4.20    1.07
   1 -10 -14    3.97    1.36
   1  10 -14    5.73    1.10
   1 -10 -14    2.70    0.89
   1 -10 -14    5.90    1.14
   1 -10 -14    4.87    1.24
   1 -10 -14    3.96    0.94
   1 -10 -13    1.52    0.86
   1 -10 -13   -0.73    1.14
   1 -10 -13    1.23    1.07
   1  10 -13    0.78    0.85
   1 -10 -13    0.09    1.10
   1 -10 -13   -0.14    1.21
   1 -10 -13   -0.36    1.03
   1  10 -13    0.79    0.92
   1 -10 -13    2.25    0.77
   1  10 -13    1.86    0.95
   1  10 -13    0.63    0.82
   1 -10 -13    0.77    0.90
   1  10 -12   19.93    3.23
   1 -10 -12   26.48    1.96
   1 -10 -12   24.94    1.73
   1 -10 -12   22.91    1.92
   1  10 -12   22.44    1.68
   1 -10 -12   22.76    1.93
   1 -10 -12   22.34    1.88
   1 -10 -12   20.55    1.86
   1 -10 -12   22.94    2.05
   1  10 -12   24.20    1.74
   1  10 -12   25.85    1.72
   1 -10 -12   23.84    1.76
   1  10 -11    2.25    1.26
   1 -10 -11    1.36    0.88
   1 -10 -11    0.94    0.93
   1 -10 -11    0.75    0.69
   1  10 -11    0.55    0.73
   1  10 -11    1.35    0.78
   1 -10 -11    0.41    0.88
   1 -10 -11    2.10    0.99
   1  10 -11    4.39    1.69
   1  10 -11    1.42    0.73
   1 -10 -11    0.36    0.78
   1  10 -10   13.23    1.20
   1 -10 -10    8.82    1.11
   1 -10 -10   14.34    1.34
   1 -10 -10    9.12    1.07
   1 -10 -10   10.50    1.26
   1  10 -10   11.77    1.11
   1 -10 -10    9.76    1.24
   1 -10 -10   10.46    3.07
   1  10 -10    9.75    2.36
   1  10 -10    5.85    1.92
   1  10 -10    7.11    2.18
   1  10 -10   12.19    1.15
   1  10  -9    9.98    2.27
   1 -10  -9   10.80    2.83
   1  10  -9    8.37    1.70
   1  10  -9    9.18    2.44
   1 -10  -8   14.24    3.20
   1  10  -8   16.14    2.73
   1  10  -8   16.35    2.92
   1  10  -7    0.22    1.51
   1 -10  -7   -0.63    1.92
   1  10  -7   -0.16    1.49
   1 -10  -6  111.86    6.83
   1  10  -6  124.33    7.88
   1  10  -6  130.43    8.04
  -1  10   6  130.11    7.00
   1  10  -6  135.31    7.26
   1  10  -5    0.83    1.39
   1 -10  -5    1.63    1.13
   1  10  -5   -0.14    1.22
  -1  10   5    0.31    0.87
   1  10  -4  113.03    7.08
  -1  10   4  102.78    5.70
   1 -10  -4   91.98    6.21
  -1  10   4   99.29    6.25
   1  10  -4  116.31    6.53
  -1  10   3   32.84    3.04
   1  10  -3   39.63    3.96
  -1  10   3   33.80    3.45
   1  10  -3   37.47    3.45
   1  10  -2   24.47    3.07
  -1  10   2   19.39    2.58
  -1  10   2   24.36    2.95
   1  10  -2   23.03    2.79
  -1  10   1    0.80    1.27
  -1  10   1    0.73    1.32
   1  10  -1    1.12    1.42
  -1  10   0  110.91    7.05
   1  10   0  127.82    7.19
  -1  10   0  116.21    7.02
  -1  10  -1    0.61    1.45
  -1  10  -1    2.85    1.62
   1  10   1    2.43    1.54
  -1  10  -2   21.61    3.00
  -1  10  -2   21.83    2.74
   1  10   2   23.23    2.98
  -1  10  -3   23.98    3.22
   1  10   3   27.04    3.02
  -1  10  -3   24.96    2.87
  -1  10  -4   52.76    4.76
   1  10   4   56.16    4.13
   1  10   4   53.55    4.41
  -1  10  -5   -0.70    1.65
  -1 -10  -5    0.44    1.59
   1  10   5   -0.19    0.95
  -1  10  -6  136.04    8.54
  -1  10  -6  149.57    7.66
  -1 -10  -6  125.94    8.66
   1  10   6  142.54    7.88
  -1  10  -6  145.21    8.75
  -1  10  -7   14.02    2.61
  -1 -10  -7   13.13    3.07
  -1  10  -7   15.27    2.12
  -1  10  -7   15.97    2.95
  -1 -10  -8    2.35    2.15
  -1  10  -8    5.18    1.83
  -1  10  -8    5.18    2.07
  -1 -10  -9    7.72    3.08
  -1  10  -9    7.83    2.49
  -1 -10 -10   55.06    2.69
  -1 -10 -10   42.28    2.70
  -1 -10 -10   48.46    2.79
  -1  10 -10   48.00    2.55
  -1 -10 -10   47.64    2.62
  -1 -10 -10   49.27    2.82
  -1 -10 -10   43.43    5.85
  -1  10 -10   41.20    4.99
  -1  10 -10   46.79    4.53
  -1  10 -10   51.47    2.64
  -1 -10 -10   43.80    2.58
  -1  10 -10   55.61    2.75
  -1 -10 -10   52.96    2.93
  -1 -10 -10   52.17    2.95
  -1 -10 -11    2.20    0.91
  -1 -10 -11    1.55    0.89
  -1  10 -11    1.07    0.68
  -1 -10 -11    1.51    0.90
  -1 -10 -11    0.29    0.74
  -1 -10 -11    0.91    0.89
  -1 -10 -11    0.82    2.33
  -1  10 -11    1.76    0.87
  -1  10 -11    1.88    0.90
  -1 -10 -11    0.95    0.90
  -1 -10 -11    1.52    0.99
  -1  10 -11   -0.99    2.29
  -1 -10 -11    0.89    0.84
  -1 -10 -11    1.44    0.82
  -1 -10 -12   74.56    3.71
  -1  10 -12   64.36    3.33
  -1 -10 -12   64.99    3.64
  -1 -10 -12   69.59    3.48
  -1 -10 -12   68.52    3.63
  -1 -10 -12   69.54    3.80
  -1 -10 -12   68.94    3.64
  -1  10 -12   73.22    3.48
  -1 -10 -12   70.53    3.51
  -1 -10 -12   70.59    3.63
  -1  10 -12   70.44    3.23
  -1 -10 -12   73.42    3.53
  -1 -10 -13    6.37    1.39
  -1  10 -13    4.34    0.94
  -1 -10 -13    5.14    1.28
  -1 -10 -13    5.41    1.25
  -1 -10 -13    6.13    1.05
  -1 -10 -13    4.97    1.13
  -1 -10 -13    5.14    1.34
  -1  10 -13    5.63    1.09
  -1 -10 -13    6.10    1.16
  -1 -10 -13    4.79    1.19
  -1 -10 -13    7.57    1.23
  -1  10 -13    5.11    0.78
  -1  10 -13    5.99    0.95
  -1  10 -14    0.18    0.66
  -1  10 -14    0.60    0.59
  -1 -10 -14    0.46    0.81
  -1 -10 -14    1.33    1.04
  -1 -10 -14    2.87    1.21
  -1 -10 -14    1.50    0.91
  -1 -10 -14    1.61    1.26
  -1 -10 -14    0.33    0.70
  -1  10 -14    0.24    0.92
  -1 -10 -14    0.75    0.95
  -1 -10 -14    1.27    1.11
  -1 -10 -14    3.29    1.12
  -1 -10 -14    0.52    1.14
  -1  10 -15    2.31    0.93
  -1  10 -15    0.64    0.58
  -1  10 -15    0.61    0.52
  -1 -10 -15    2.57    1.00
  -1 -10 -15    3.14    1.28
  -1 -10 -15    0.45    0.75
  -1 -10 -15    1.64    0.69
  -1 -10 -15   -0.65    1.27
  -1 -10 -15    0.53    0.72
  -1  10 -15    0.48    0.82
  -1 -10 -15    0.11    0.96
  -1 -10 -15    1.84    1.08
  -1 -10 -15    0.24    1.10
  -1 -10 -16   27.92    1.77
  -1 -10 -16   25.15    1.98
  -1  10 -16   30.49    1.67
  -1 -10 -16   26.76    1.76
  -1 -10 -16   28.79    1.89
  -1  10 -16   29.18    1.45
  -1  10 -16   23.25    1.40
  -1  10 -16   31.22    1.72
  -1 -10 -17    2.22    0.90
  -1  10 -17    0.64    0.54
  -1 -10 -17    0.75    0.75
  -1  10 -17    0.37    0.55
  -1 -10 -17    0.26    0.60
  -1  10 -18    9.19    0.66
  -1 -10 -18   11.08    0.85
  -1  10 -18   11.82    0.76
  -1 -10 -18   11.07    0.79
   1 -11 -18    2.21    0.58
   1 -11 -18    1.95    0.44
   1  11 -17   -0.08    0.53
   1 -11 -17    2.06    0.78
   1 -11 -17    1.20    0.69
   1 -11 -17    0.78    0.77
   1  11 -17    0.37    0.54
   1 -11 -17    2.44    0.54
   1 -11 -17    1.10    0.73
   1 -11 -17    0.69    0.61
   1  11 -16    2.43    0.75
   1  11 -16    3.01    0.51
   1 -11 -16    3.51    0.97
   1 -11 -16    3.65    1.04
   1  11 -16    1.97    0.57
   1 -11 -16    1.99    0.66
   1 -11 -16    0.43    1.03
   1  11 -16    2.05    0.77
   1 -11 -16    2.80    0.72
   1 -11 -16    4.15    1.02
   1 -11 -16    1.38    0.83
   1 -11 -15    5.36    1.14
   1  11 -15    3.97    0.66
   1  11 -15    5.06    0.79
   1  11 -15    6.05    0.96
   1 -11 -15    4.97    1.14
   1 -11 -15    6.01    1.24
   1 -11 -15    5.37    1.36
   1 -11 -15    4.09    0.93
   1  11 -15    5.91    1.06
   1 -11 -15    4.66    0.88
   1 -11 -15    7.46    1.16
   1 -11 -15    5.31    1.21
   1 -11 -14    9.65    1.41
   1  11 -14    8.99    0.98
   1  11 -14   10.52    1.19
   1  11 -14   10.41    1.09
   1 -11 -14   10.13    1.43
   1 -11 -14    9.70    1.43
   1 -11 -14    9.11    1.58
   1 -11 -14    9.70    1.32
   1  11 -14   10.98    1.28
   1 -11 -14    9.13    1.18
   1 -11 -14   12.08    1.35
   1 -11 -14   11.11    1.49
   1 -11 -14    9.20    1.10
   1 -11 -13   13.63    1.33
   1 -11 -13   10.66    1.52
   1  11 -13   15.03    1.40
   1 -11 -13   12.61    1.56
   1 -11 -13   11.27    1.52
   1 -11 -13   12.69    1.56
   1 -11 -13   14.63    1.81
   1  11 -13   13.40    1.41
   1 -11 -13   12.35    1.53
   1 -11 -13   13.56    1.42
   1  11 -13   14.77    1.30
   1  11 -13   14.77    1.34
   1 -11 -12   -0.60    0.88
   1  11 -12    0.54    0.82
   1 -11 -12   -0.58    1.16
   1 -11 -12   -0.51    1.08
   1 -11 -12    0.71    0.79
   1  11 -12   -0.55    0.92
   1  11 -12    0.64    0.79
   1  11 -12    0.24    0.75
   1 -11 -12    1.00    1.17
   1 -11 -12   -0.66    1.07
   1 -11 -11    4.76    1.18
   1  11 -11    6.06    0.96
   1 -11 -11    3.26    0.90
   1  11 -11    5.33    0.96
   1 -11 -11    4.03    1.14
   1 -11 -11    2.71    1.00
   1 -11 -11   -1.06    2.50
   1 -11 -11    5.06    0.93
   1  11 -11    1.99    2.48
   1  11 -11    6.92    2.27
   1  11 -11    4.64    0.94
   1 -11 -10   10.19    1.14
   1 -11 -10    9.90    1.26
   1  11 -10   11.28    1.13
   1  11 -10   11.69    1.14
   1  11 -10   10.08    2.40
   1  11 -10   10.58    2.29
   1 -11 -10   11.02    3.48
   1  11 -10   12.48    1.20
   1 -11 -10    9.19    1.13
   1 -11 -10   12.41    1.39
   1  11 -10    8.04    2.57
   1  11 -10   11.14    2.53
   1 -11  -9   18.29    1.53
   1 -11  -9   19.07    1.40
   1  11  -9   21.41    1.46
   1 -11  -9   16.08    1.47
   1  11  -9   15.68    2.64
   1 -11  -9   19.40    4.04
   1  11  -9   19.35    2.96
   1  11  -9   20.27    3.41
   1  11  -9   19.38    1.36
   1 -11  -9   18.10    1.45
   1 -11  -8   31.95    4.73
   1  11  -8   31.35    3.92
   1  11  -8   32.34    4.26
   1 -11  -7    9.31    2.88
   1  11  -7   13.92    2.75
   1  11  -7   11.14    2.53
   1  11  -6   -1.01    1.84
   1 -11  -6    2.14    1.22
   1  11  -6    0.98    1.40
   1  11  -6    0.37    1.27
  -1  11   6    0.23    0.90
   1 -11  -5    1.62    1.19
   1  11  -5    1.06    1.70
   1  11  -5    2.19    1.25
  -1  11   5    1.96    1.19
   1 -11  -4   23.69    3.00
   1  11  -4   27.70    3.46
  -1  11   4   28.14    2.68
   1  11  -4   26.16    2.98
  -1  11   4   25.23    3.05
   1  11  -3   57.49    5.08
  -1  11   3   55.25    4.31
  -1  11   3   54.47    4.57
   1  11  -3   61.19    4.69
   1  11  -2   40.83    4.21
  -1  11   2   30.58    3.30
   1  11  -2   40.20    3.80
  -1  11   2   37.25    3.79
  -1  11   1   37.58    3.74
   1  11  -1   43.11    4.26
   1  11  -1   37.69    3.82
  -1  11   1   40.44    3.92
   1  11   0   12.73    2.47
  -1  11   0   12.20    2.37
   1  11   0   14.82    2.53
  -1  11   0   11.31    2.40
   1  11   1    8.12    2.01
  -1  11  -1    9.82    2.21
  -1  11  -1    8.11    2.04
   1  11   1    7.93    1.87
   1  11   2   13.36    2.26
  -1  11  -2   13.94    2.62
  -1  11  -2   12.72    2.27
   1  11   2   12.92    2.33
  -1  11  -3  104.23    7.25
   1  11   3  110.29    6.71
  -1  11  -3  106.12    6.77
   1  11   3  109.12    6.97
  -1  11  -4   31.57    3.86
   1  11   4   34.71    3.28
   1  11   4   37.18    3.73
  -1 -11  -5   35.75    4.06
  -1  11  -5   31.87    3.90
   1  11   5   31.71    3.37
  -1 -11  -6    6.04    2.26
  -1  11  -6    4.23    1.63
  -1  11  -6    5.20    2.11
   1  11   6    5.62    1.48
  -1  11  -7   28.59    3.75
  -1 -11  -7   27.31    4.16
  -1  11  -7   24.15    3.81
  -1  11  -8    8.89    2.23
  -1 -11  -8   10.54    2.95
  -1  11  -8   10.40    2.69
  -1 -11  -9   47.76    2.45
  -1 -11  -9   40.68    2.50
  -1  11  -9   45.84    2.37
  -1 -11  -9   38.57    2.51
  -1 -11  -9   41.89    5.58
  -1  11  -9   39.76    4.98
  -1  11  -9   45.01    2.37
  -1 -11  -9   44.14    2.69
  -1  11  -9   46.62    2.48
  -1 -11  -9   41.41    2.50
  -1 -11 -10   13.47    1.34
  -1  11 -10   10.84    1.14
  -1 -11 -10   11.22    1.35
  -1 -11 -10   11.84    1.26
  -1 -11 -10   10.01    1.33
  -1 -11 -10    8.03    3.08
  -1  11 -10   12.89    3.19
  -1  11 -10   11.84    1.21
  -1 -11 -10   10.10    1.38
  -1  11 -10   11.44    1.26
  -1 -11 -10   11.73    1.49
  -1 -11 -10   10.77    1.30
  -1  11 -11    2.45    0.86
  -1 -11 -11    1.51    1.05
  -1 -11 -11    1.94    0.80
  -1 -11 -11    1.68    0.97
  -1 -11 -11    0.95    2.33
  -1  11 -11    2.32    0.95
  -1 -11 -11    1.43    0.92
  -1 -11 -11    1.90    0.92
  -1 -11 -11    2.41    1.11
  -1  11 -11    1.76    0.93
  -1 -11 -11    2.04    1.13
  -1 -11 -11    3.71    1.01
  -1 -11 -12    4.92    1.29
  -1  11 -12    4.10    0.98
  -1 -11 -12    5.27    1.26
  -1 -11 -12    3.77    0.92
  -1 -11 -12    4.33    1.15
  -1 -11 -12    3.43    1.28
  -1 -11 -12    4.87    1.20
  -1  11 -12    5.04    1.13
  -1 -11 -12    3.57    1.06
  -1 -11 -12    3.40    1.08
  -1  11 -12    5.49    1.00
  -1 -11 -12    6.24    1.23
  -1 -11 -13   23.26    2.00
  -1  11 -13   22.81    1.69
  -1 -11 -13   25.74    2.01
  -1 -11 -13   24.38    1.71
  -1 -11 -13   23.06    1.97
  -1 -11 -13   21.79    1.88
  -1 -11 -13   24.86    2.13
  -1  11 -13   23.84    1.77
  -1 -11 -13   20.76    1.87
  -1 -11 -13   22.25    1.77
  -1  11 -13   24.60    1.63
  -1 -11 -13   24.87    1.91
  -1 -11 -14   23.12    1.85
  -1 -11 -14   20.63    1.74
  -1 -11 -14   15.54    1.39
  -1 -11 -14   17.36    1.85
  -1 -11 -14   15.94    1.52
  -1  11 -14   18.95    1.54
  -1 -11 -14   17.66    1.54
  -1 -11 -14   19.73    1.72
  -1  11 -14   19.77    1.37
  -1 -11 -14   18.04    1.77
  -1 -11 -15   16.67    1.63
  -1 -11 -15   17.47    1.67
  -1 -11 -15   15.68    1.32
  -1 -11 -15   16.36    1.49
  -1 -11 -15   15.76    1.33
  -1 -11 -15   15.66    1.70
  -1  11 -15   15.87    1.35
  -1 -11 -15   13.47    1.42
  -1 -11 -15   18.77    1.58
  -1  11 -15   18.03    1.34
  -1  11 -15   13.96    1.12
  -1 -11 -16    2.20    0.85
  -1 -11 -16    1.24    1.01
  -1  11 -16    2.21    0.73
  -1 -11 -16    2.17    0.80
  -1  11 -16    2.80    0.75
  -1  11 -16    1.35    0.47
  -1 -11 -16    2.24    0.92
  -1  11 -17    0.07    0.49
  -1  11 -17    0.05    0.49
  -1 -11 -17    0.08    0.67
  -1 -11 -17    1.02    0.56
  -1 -11 -18    4.52    0.55
  -1  11 -18    3.65    0.45
   1  12 -18    0.40    0.29
   1 -12 -18    1.63    0.47
   1 -12 -17   10.30    0.94
   1 -12 -17   10.30    1.04
   1  12 -17    9.07    0.79
   1 -12 -17    9.06    0.86
   1  12 -17   10.56    0.80
   1  12 -16    1.51    0.65
   1  12 -16    2.21    0.47
   1 -12 -16    3.56    0.94
   1 -12 -16    3.86    0.96
   1  12 -16    2.99    0.56
   1 -12 -16    0.63    0.94
   1 -12 -16    0.87    0.61
   1  12 -16    2.58    0.76
   1 -12 -16    3.43    0.67
   1 -12 -16    1.96    0.89
   1 -12 -16    0.63    0.75
   1  12 -15   -0.28    0.73
   1  12 -15   -1.40    0.63
   1  12 -15   -0.94    0.68
   1 -12 -15   -0.42    1.07
   1 -12 -15    0.69    0.98
   1 -12 -15    0.47    1.14
   1 -12 -15   -0.19    0.83
   1  12 -15    0.06    0.84
   1 -12 -15    0.05    0.69
   1 -12 -15    0.17    0.98
   1 -12 -15    0.31    0.93
   1 -12 -14    4.63    1.22
   1  12 -14    5.00    0.79
   1  12 -14    5.50    0.95
   1  12 -14    5.15    0.89
   1 -12 -14    3.80    1.10
   1 -12 -14    4.12    1.20
   1 -12 -14    5.08    1.39
   1 -12 -14    5.65    1.16
   1  12 -14    5.34    1.05
   1 -12 -14    5.06    0.95
   1 -12 -14    7.39    1.19
   1 -12 -14    4.58    1.13
   1 -12 -14    5.37    0.89
   1 -12 -13   28.37    2.41
   1 -12 -13   26.54    2.13
   1  12 -13   29.78    1.98
   1 -12 -13   26.88    2.10
   1  12 -13   25.93    1.87
   1 -12 -13   29.60    2.20
   1 -12 -13   28.27    2.14
   1 -12 -13   30.55    1.91
   1 -12 -13   33.54    2.22
   1 -12 -13   33.83    2.09
   1  12 -13   28.99    1.88
   1  12 -13   31.29    1.87
   1 -12 -12    0.16    0.75
   1 -12 -12   -1.37    1.12
   1 -12 -12   -2.42    1.18
   1 -12 -12   -0.60    1.16
   1 -12 -12    0.40    0.87
   1  12 -12   -0.31    0.94
   1  12 -12    0.04    0.86
   1 -12 -12   -0.33    1.25
   1 -12 -12   -1.18    1.19
   1  12 -12    0.27    0.72
   1  12 -12   -0.09    0.85
   1 -12 -11   21.84    1.57
   1 -12 -11   20.08    1.62
   1  12 -11   23.01    1.66
   1 -12 -11   19.93    1.81
   1  12 -11   22.75    1.67
   1  12 -11   20.00    1.46
   1  12 -11   21.75    1.61
   1 -12 -11   20.93    1.89
   1  12 -10   22.05    3.53
   1  12 -10   16.28    3.03
   1  12 -10   15.62    1.33
   1 -12 -10   12.77    1.39
   1 -12 -10   13.52    1.46
   1 -12 -10   13.69    3.81
   1  12 -10   20.05    3.23
   1 -12 -10   15.73    1.35
   1 -12 -10   12.85    1.36
   1  12 -10   16.13    1.30
   1  12 -10   14.61    1.30
   1 -12 -10   13.81    1.23
   1  12  -9   -0.36    1.52
   1  12  -9   -0.21    0.66
   1 -12  -9    0.37    0.74
   1 -12  -9    0.34    0.79
   1  12  -9   -0.89    1.85
   1 -12  -9    0.51    2.20
   1  12  -9   -0.20    0.84
   1  12  -9    0.39    0.64
   1 -12  -9   -0.24    0.67
   1  12  -9    0.09    0.62
   1 -12  -9    0.08    0.56
   1 -12  -9   -0.03    0.75
   1  12  -8   19.99    3.58
   1 -12  -8   16.68    1.37
   1 -12  -8   18.77    3.82
   1  12  -8   17.16    3.14
   1  12  -7   69.25    6.05
   1 -12  -7   60.65    6.12
   1  12  -7   63.47    5.78
   1  12  -6   -0.04    1.16
   1  12  -6    0.70    1.45
  -1  12   6    0.00    0.94
   1 -12  -6   -0.03    0.89
   1  12  -6   -2.01    2.19
   1  12  -5   43.80    4.07
  -1  12   5   35.25    3.78
   1  12  -5   39.08    4.36
   1 -12  -5   36.03    3.71
   1  12  -4   29.70    3.31
  -1  12   4   28.88    3.40
   1  12  -4   28.61    3.74
   1 -12  -4   29.05    3.44
  -1  12   4   26.94    2.83
  -1  12   3    5.51    1.78
   1  12  -3    7.17    2.05
  -1  12   3    6.91    1.74
   1  12  -3    7.12    2.34
  -1  12   2   18.54    2.78
   1  12  -2   16.72    2.66
   1  12  -2   20.43    3.17
  -1  12   2   14.52    2.50
  -1  12   1  175.60    9.94
   1  12  -1  192.61   10.13
   1  12  -1  177.03   10.30
  -1  12   1  170.95    9.87
  -1  12   0   18.54    2.90
   1  12   0   17.93    2.77
   1  12   0   18.05    2.92
  -1  12   0   19.14    3.06
   1  12   1   24.87    3.32
  -1  12  -1   22.28    3.26
  -1  12  -1   21.85    3.27
   1  12   1   26.38    3.31
  -1  12  -2   85.24    6.14
   1  12   2   87.14    6.31
  -1  12  -2   81.31    6.46
   1  12   2   89.68    6.22
  -1  12  -3   45.19    4.34
   1  12   3   43.66    4.32
   1  12   3   43.03    4.05
  -1  12  -3   44.12    4.63
   1  12   4   13.61    2.41
  -1  12  -4   13.01    2.78
   1  12   4   14.79    2.23
   1  12   5  102.60    6.74
  -1  12  -5   87.97    7.03
  -1  12  -6   20.07    3.35
   1  12   6   22.17    2.87
  -1  12  -6   19.04    3.07
  -1 -12  -6   19.94    3.49
  -1  12  -7    1.20    1.70
  -1  12  -7    2.16    1.65
  -1 -12  -7    1.95    2.09
  -1  12  -8   11.64    1.14
  -1 -12  -8   11.59    1.37
  -1  12  -8   10.37    2.87
  -1 -12  -8    9.93    1.23
  -1 -12  -8    8.71    3.12
  -1  12  -8   12.79    2.84
  -1 -12  -8   10.28    1.04
  -1 -12  -8   13.28    1.20
  -1 -12  -9   15.62    1.52
  -1 -12  -9   17.67    1.42
   1 -12   9   18.27    1.33
  -1 -12  -9   19.12    1.60
  -1  12  -9   21.09    1.51
  -1 -12  -9   18.88    1.65
  -1 -12  -9   16.79    3.92
  -1  12  -9   19.95    3.82
  -1  12  -9   20.33    1.48
  -1 -12  -9   20.81    1.83
  -1  12  -9   20.43    1.59
  -1 -12  -9   19.92    1.56
  -1  12 -10    0.47    0.85
  -1 -12 -10   -0.12    0.99
  -1 -12 -10   -0.32    1.02
  -1  12 -10    0.26    0.71
  -1  12 -10    1.69    2.24
  -1 -12 -10   -0.22    0.84
   1 -12  10   -0.28    0.48
  -1  12 -10   -0.49    0.76
  -1 -12 -10   -0.27    0.91
  -1 -12 -10   -0.26    0.67
  -1 -12 -10   -0.06    0.90
  -1 -12 -10    0.44    2.18
  -1 -12 -10    2.43    0.98
  -1 -12 -10    0.52    0.61
  -1 -12 -11   38.64    2.48
  -1 -12 -11   43.50    2.78
  -1 -12 -11   43.25    2.86
  -1 -12 -11   46.84    2.85
  -1  12 -11   46.28    2.57
  -1 -12 -11   44.91    2.70
  -1 -12 -11   47.54    2.62
  -1 -12 -11   53.21    2.74
  -1  12 -11   47.36    2.52
  -1 -12 -11   45.46    2.73
  -1 -12 -12   12.63    1.52
  -1  12 -12   10.70    1.25
  -1 -12 -12   10.65    1.50
  -1 -12 -12   10.56    1.16
  -1 -12 -12   11.69    1.57
  -1 -12 -12   10.10    1.55
  -1  12 -12   12.52    1.31
  -1 -12 -12   10.81    1.34
  -1 -12 -12   11.06    1.42
  -1 -12 -12   11.04    1.59
  -1  12 -12   13.51    1.31
  -1 -12 -13   12.00    1.53
  -1  12 -13    8.70    1.15
  -1 -12 -13   12.67    1.54
  -1 -12 -13    9.55    1.12
  -1 -12 -13    8.68    1.32
  -1 -12 -13    8.17    1.48
  -1  12 -13   11.65    1.30
  -1 -12 -13   10.88    1.31
  -1 -12 -13   10.05    1.38
  -1  12 -13   11.49    1.19
  -1 -12 -13    8.89    1.51
  -1 -12 -14    3.48    1.17
  -1 -12 -14    2.91    1.20
  -1 -12 -14    1.84    0.72
  -1 -12 -14    1.83    1.21
  -1 -12 -14    2.21    0.99
  -1  12 -14    2.16    0.94
  -1 -12 -14    2.93    1.10
  -1 -12 -14    2.69    0.97
  -1 -12 -14    1.35    1.14
  -1  12 -14    1.94    0.74
  -1  12 -14    2.08    0.79
  -1  12 -15   13.35    1.11
  -1  12 -15   10.95    0.97
  -1  12 -15   11.88    0.87
  -1 -12 -15   12.98    1.39
  -1 -12 -15   11.59    1.16
  -1 -12 -15   10.07    1.39
  -1  12 -15   13.12    1.22
  -1 -12 -15    9.41    1.20
  -1 -12 -15   12.92    1.35
  -1 -12 -15   12.87    1.42
  -1 -12 -16    0.78    0.88
  -1  12 -16    0.67    0.65
  -1 -12 -16    0.88    0.68
  -1  12 -16    1.15    0.45
  -1  12 -16    1.54    0.61
  -1 -12 -16    0.87    0.81
  -1 -12 -17   15.64    1.14
  -1  12 -17   14.30    0.92
  -1  12 -17   14.73    0.91
  -1 -12 -17   13.88    1.03
   1 -13 -17   15.91    1.02
   1 -13 -17   14.98    1.10
   1  13 -17   13.77    0.90
   1 -13 -17   14.67    0.96
   1  13 -17   13.27    0.85
   1  13 -16    4.37    0.52
   1  13 -16    4.24    0.65
   1 -13 -16    5.43    0.89
   1 -13 -16    4.14    0.91
   1  13 -16    4.44    0.58
   1 -13 -16    4.20    0.73
   1 -13 -16    2.73    0.93
   1  13 -16    4.57    0.76
   1 -13 -16    3.67    0.58
   1 -13 -16    5.76    0.93
   1 -13 -16    2.89    0.74
   1 -13 -15   21.36    1.60
   1 -13 -15   19.81    1.55
   1 -13 -15   21.84    1.64
   1 -13 -15   19.61    1.50
   1 -13 -15   20.65    1.80
   1  13 -15   21.17    1.44
   1 -13 -15   15.75    1.25
   1 -13 -15   20.81    1.56
   1  13 -15   20.95    1.32
   1  13 -15   19.66    1.29
   1  13 -15   17.38    1.16
   1  13 -14    8.81    0.97
   1  13 -14    8.56    0.96
   1  13 -14    8.94    1.04
   1 -13 -14    8.76    1.35
   1 -13 -14    9.58    1.28
   1 -13 -14    6.94    1.23
   1 -13 -14    8.85    1.57
   1  13 -14    9.55    1.20
   1 -13 -14    7.59    1.02
   1 -13 -14    8.23    1.34
   1 -13 -14    7.69    1.27
   1 -13 -14    9.68    1.02
   1 -13 -13    1.77    1.11
   1 -13 -13    2.76    1.39
   1  13 -13    3.41    1.00
   1  13 -13    3.63    0.98
   1 -13 -13    2.65    1.02
   1 -13 -13    2.76    1.18
   1 -13 -13    2.97    0.84
   1 -13 -13    2.35    0.99
   1 -13 -13    1.35    1.12
   1 -13 -13    6.14    1.17
   1  13 -13    2.62    0.77
   1  13 -13    3.21    0.95
   1 -13 -12   -0.37    1.04
   1 -13 -12    0.89    0.75
   1 -13 -12    0.41    1.05
   1 -13 -12   -0.75    1.02
   1 -13 -12    2.88    1.02
   1  13 -12   -0.08    0.86
   1  13 -12   -0.35    0.86
   1 -13 -12   -0.16    1.24
   1 -13 -12    0.46    1.15
   1  13 -12    0.77    0.88
   1  13 -12    0.73    0.69
   1 -13 -11   26.56    1.82
   1 -13 -11   24.31    1.99
   1 -13 -11   26.93    2.20
   1  13 -11   29.89    1.88
   1 -13 -11   25.58    1.96
   1  13 -11   29.78    1.89
   1 -13 -11   27.26    2.08
   1  13 -11   28.65    1.72
   1  13 -11   30.36    1.90
   1 -13 -11   28.42    1.93
   1 -13 -10   22.02    1.59
   1  13 -10   22.86    3.91
   1  13 -10   18.98    1.49
   1 -13 -10   16.71    1.64
   1 -13 -10   15.60    4.04
   1  13 -10   22.63    3.41
   1 -13 -10   15.51    1.54
   1  13 -10   18.70    1.47
   1 -13 -10   17.59    1.43
   1  13 -10   20.95    1.53
   1  13 -10   16.92    1.28
   1 -13 -10   17.40    1.78
   1 -13  -9   11.11    1.15
  -1 -13   9   10.32    1.03
   1  13  -9   12.39    1.19
   1 -13  -9   10.65    1.31
   1 -13  -9   10.26    3.03
   1  13  -9    7.64    2.14
   1  13  -9   11.12    1.11
   1 -13  -9   10.31    1.25
   1 -13  -9    9.19    1.11
   1  13  -9   13.09    1.22
   1  13  -9   13.91    3.26
   1  13  -8   18.89    1.36
   1 -13  -8   18.23    1.54
  -1 -13   8   19.00    1.38
   1  13  -8   21.54    1.47
   1 -13  -8   20.59    1.63
   1 -13  -8   22.23    4.32
   1  13  -8   20.24    3.36
   1 -13  -8   18.88    1.42
   1  13  -8   24.05    3.83
   1 -13  -8   19.46    1.38
   1 -13  -7    7.87    2.79
   1  13  -7    7.29    2.33
   1  13  -7    7.44    2.15
   1 -13  -6   12.11    2.21
   1  13  -6   15.97    3.25
   1  13  -6   14.16    2.90
   1  13  -6   12.35    2.29
   1 -13  -5   47.99    4.74
   1  13  -5   59.60    5.62
   1  13  -5   61.45    5.04
  -1  13   5   63.23    5.14
   1 -13  -4   29.44    3.62
   1  13  -4   31.51    4.07
  -1  13   4   34.50    3.82
   1  13  -4   35.28    3.84
   1  13  -3   13.46    2.84
  -1  13   3   16.56    2.53
   1  13  -3   14.22    2.47
  -1  13   3   16.42    2.83
  -1  13   2   52.49    4.73
   1  13  -2   45.89    4.87
  -1  13   2   49.38    4.80
   1  13  -2   56.22    4.97
   1  13  -1   60.63    5.48
  -1  13   1   60.80    5.27
   1  13  -1   59.97    5.26
  -1  13   1   57.01    5.22
   1  13   0   17.02    2.98
  -1  13   0   17.01    2.92
  -1  13   0   17.42    2.95
   1  13   0   15.52    2.80
   1  13   1  122.13    8.25
  -1  13  -1  121.98    8.45
  -1  13  -1  129.62    8.40
   1  13   1  139.30    8.50
   1  13   2   30.37    3.55
  -1  13  -2   27.80    3.78
   1  13   2   27.90    3.59
  -1  13  -2   28.26    3.55
   1  13   3    1.18    1.08
  -1  13  -3    2.19    1.96
   1  13   3    0.48    1.30
  -1  13  -3    2.77    2.05
   1  13   4   14.82    2.37
  -1  13  -4    9.47    2.61
   1  13   4   13.80    2.59
  -1 -13  -5   72.75    6.43
  -1  13  -5   70.99    6.29
   1  13   5   79.70    6.02
  -1 -13  -6    5.82    2.32
  -1  13  -6    4.95    2.06
  -1  13  -6    4.63    2.10
   1  13   6    5.73    1.74
  -1  13  -7   29.62    1.77
  -1 -13  -7   28.35    2.02
  -1 -13  -7   23.54    1.77
  -1 -13  -7   25.67    1.64
  -1  13  -7   30.82    4.13
  -1 -13  -7   25.69    4.33
  -1  13  -7   32.00    4.43
   1 -13   8   24.82    1.59
  -1 -13  -8   25.05    1.74
  -1 -13  -8   24.35    1.80
  -1  13  -8   25.61    3.80
  -1 -13  -8   20.92    3.82
  -1 -13  -8   22.91    1.59
  -1 -13  -8   18.85    1.63
  -1 -13  -8   23.66    1.71
  -1  13  -8   26.76    1.65
  -1  13  -8   25.18    1.71
  -1 -13  -8   24.28    1.95
  -1  13  -8   28.27    4.27
  -1 -13  -9    3.98    1.13
  -1  13  -9    4.78    0.97
  -1  13  -9    3.41    0.80
  -1 -13  -9    2.50    0.85
   1 -13   9    3.16    0.71
  -1  13  -9    4.24    0.84
  -1 -13  -9    3.74    0.97
  -1 -13  -9    2.53    0.97
  -1 -13  -9    3.66    2.82
  -1 -13  -9    2.17    0.73
  -1  13  -9    1.83    1.93
   1 -13  10    4.44    0.75
  -1  13 -10    3.53    0.90
  -1 -13 -10    4.60    1.12
  -1 -13 -10    4.55    1.13
  -1 -13 -10    5.46    0.84
  -1  13 -10    5.17    0.95
  -1 -13 -10    4.47    1.03
  -1 -13 -10    4.68    1.26
  -1 -13 -10    3.39    1.11
  -1  13 -10    4.04    1.05
  -1 -13 -10    4.69    0.86
  -1 -13 -11   16.90    1.77
  -1 -13 -11   16.24    1.78
  -1  13 -11   18.94    1.52
  -1 -13 -11   16.94    1.33
  -1 -13 -11   17.18    1.58
  -1 -13 -11   15.28    1.56
  -1 -13 -11   17.93    1.77
  -1  13 -11   19.60    1.52
  -1 -13 -11   20.38    1.76
  -1  13 -12    4.99    1.00
  -1 -13 -12    5.19    1.25
  -1 -13 -12    4.27    0.90
  -1 -13 -12    7.28    1.28
  -1 -13 -12    3.71    1.25
  -1 -13 -12    3.90    1.31
  -1  13 -12    5.88    1.12
  -1 -13 -12    3.94    1.04
  -1 -13 -12    4.39    1.08
  -1 -13 -12    5.28    1.38
  -1  13 -12    4.99    0.99
  -1  13 -13    6.70    1.07
  -1 -13 -13    9.74    1.41
  -1 -13 -13    7.74    0.94
  -1 -13 -13    9.52    1.34
  -1 -13 -13    5.28    1.37
  -1 -13 -13    7.83    1.33
  -1  13 -13    7.83    1.15
  -1 -13 -13    7.31    1.17
  -1 -13 -13    8.73    1.26
  -1 -13 -13    8.17    1.48
  -1  13 -13    8.99    1.10
  -1 -13 -14   16.33    1.50
  -1 -13 -14   12.83    1.52
  -1 -13 -14   11.59    1.32
  -1 -13 -14   12.51    1.59
  -1  13 -14   14.08    1.33
  -1 -13 -14   15.25    1.42
  -1 -13 -14   12.90    1.32
  -1  13 -14   13.08    1.13
  -1  13 -14   13.91    1.17
  -1 -13 -14   13.23    1.57
  -1 -13 -15    1.23    0.96
  -1 -13 -15    2.02    0.78
  -1 -13 -15   -0.57    1.03
  -1  13 -15    2.39    0.81
  -1 -13 -15    0.52    0.74
  -1 -13 -15    1.16    0.97
  -1  13 -15    1.17    0.63
  -1  13 -15    0.57    0.45
  -1  13 -15    0.95    0.59
  -1 -13 -16   -0.07    0.75
  -1  13 -16    0.94    0.57
  -1 -13 -16    0.57    0.57
  -1 -13 -16    0.32    0.75
  -1  13 -16    0.75    0.48
  -1  13 -16    1.15    0.44
  -1  13 -17    8.01    0.65
  -1 -13 -17    8.25    0.78
  -1  13 -17    8.93    0.63
  -1 -13 -17    8.51    0.65
   1 -14 -17    1.10    0.55
   1  14 -17    1.09    0.32
   1 -14 -17    1.58    0.42
   1 -14 -16    1.00    0.68
   1  14 -16    0.91    0.40
   1 -14 -16    1.49    0.56
   1 -14 -16   -0.65    0.81
   1  14 -16    1.07    0.55
   1 -14 -16    1.52    0.64
   1 -14 -16   -0.20    0.63
   1  14 -16    1.76    0.39
   1  14 -16    0.84    0.43
   1  14 -15    0.05    0.52
   1  14 -15    0.95    0.60
   1  14 -15    0.82    0.53
   1 -14 -15    1.84    0.89
   1 -14 -15    2.52    0.85
   1 -14 -15    0.58    0.76
   1 -14 -15   -0.29    1.02
   1  14 -15    0.84    0.71
   1 -14 -15    0.77    0.53
   1 -14 -15    1.90    0.85
   1 -14 -15   -0.03    0.78
   1 -14 -14   46.62    2.69
   1 -14 -14   48.76    2.57
   1 -14 -14   48.98    2.72
   1 -14 -14   46.28    2.83
   1 -14 -14   48.60    2.68
   1  14 -14   51.44    2.48
   1 -14 -14   41.05    2.35
   1 -14 -14   48.74    2.63
   1 -14 -14   45.09    2.38
   1  14 -14   49.90    2.32
   1  14 -14   47.81    2.40
   1  14 -14   47.03    2.29
   1 -14 -13    0.03    1.04
   1 -14 -13    1.43    0.92
   1 -14 -13   -0.47    0.95
   1 -14 -13    0.10    0.65
   1  14 -13   -0.38    0.83
   1 -14 -13   -1.23    1.13
   1 -14 -13    0.58    1.09
   1 -14 -13   -0.06    1.27
   1  14 -13    0.45    0.83
   1  14 -13   -0.16    0.63
   1 -14 -12   25.55    2.04
   1 -14 -12   28.85    2.33
   1 -14 -12   25.90    2.15
   1  14 -12   26.94    1.81
   1 -14 -12   26.97    1.94
   1  14 -12   27.48    1.85
   1 -14 -12   23.56    1.92
   1 -14 -12   26.78    1.75
   1  14 -12   27.85    1.82
   1  14 -12   24.81    1.59
   1 -14 -11   -0.97    1.14
   1 -14 -11   -0.74    0.95
   1 -14 -11   -0.13    1.14
   1  14 -11   -0.03    0.81
   1  14 -11   -0.34    0.85
   1 -14 -11   -1.22    1.03
   1 -14 -11   -0.49    0.78
   1  14 -11    1.28    0.93
   1 -14 -11    0.10    0.68
   1  14 -11    0.65    0.61
   1 -14 -10   11.10    1.56
   1  14 -10   10.04    1.15
   1  14 -10    9.71    1.17
   1 -14 -10   11.31    1.42
   1 -14 -10    9.44    1.22
   1 -14 -10    9.84    1.14
   1  14 -10   10.76    0.99
   1  14 -10   13.53    1.32
   1 -14 -10   15.30    1.36
   1 -14  -9    0.34    1.03
   1 -14  -9    1.96    0.83
  -1 -14   9   -0.05    0.57
   1  14  -9   -0.13    0.73
   1 -14  -9    0.34    0.72
   1  14  -9    0.68    0.71
   1 -14  -9   -0.56    0.82
   1 -14  -9   -0.69    0.94
   1 -14  -9    0.19    2.71
   1 -14  -9    0.21    0.85
   1  14  -9    0.21    0.66
   1  14  -9    1.54    2.41
   1  14  -8   83.35    3.77
   1 -14  -8   86.53    3.98
  -1 -14   8   79.49    3.81
   1  14  -8   89.28    3.90
   1 -14  -8   81.56    4.08
   1  14  -8   84.63    7.20
   1 -14  -8   81.23    7.97
   1 -14  -8   80.35    3.78
   1  14  -8   87.17    3.86
   1  14  -8  100.48    7.88
   1 -14  -7    4.45    0.71
  -1 -14   7    6.20    0.85
   1  14  -7    6.76    0.87
   1 -14  -7    5.61    0.95
   1  14  -7    7.22    2.40
   1 -14  -7    4.25    2.68
   1  14  -7    5.57    0.72
   1 -14  -7    5.56    0.93
   1  14  -7    7.17    2.37
   1  14  -6   47.54    5.26
   1  14  -6   52.62    4.84
   1  14  -6   45.15    4.95
   1 -14  -5    0.72    1.42
   1  14  -5   -1.17    2.02
  -1  14   5   -1.09    1.35
   1  14  -5    0.73    1.37
   1 -14  -4    8.80    2.23
   1  14  -4   12.60    2.94
   1  14  -4   14.74    2.82
  -1  14   4   13.87    2.77
  -1  14   3   -0.21    1.12
   1  14  -3   -0.73    1.81
  -1  14   3   -0.29    1.45
   1  14  -3   -0.68    1.77
  -1  14   2  136.71    8.81
   1  14  -2  143.57    9.49
  -1  14   2  141.31    9.16
   1  14  -2  137.84    8.92
  -1  14   1   13.80    2.82
   1  14  -1   14.76    2.92
   1  14  -1   16.65    2.96
  -1  14   1   17.79    3.07
  -1  14   0   44.40    4.97
   1  14   0   48.43    5.02
   1  14   0   50.91    5.02
  -1  14   0   53.69    5.18
  -1  14  -1    1.47    1.78
   1  14   1    0.98    1.43
   1  14   1    0.09    1.54
  -1  14  -1   -0.36    1.69
   1  14   2   67.64    5.77
  -1  14  -2   66.99    6.22
  -1  14  -2   64.40    5.77
   1  14   2   70.44    5.97
  -1  14  -3    5.65    2.25
   1  14   3    6.44    1.83
   1  14   3    6.51    2.11
  -1  14  -4   84.82    7.25
   1  14   4   90.90    6.94
  -1 -14  -5    1.94    1.93
  -1  14  -5   -0.24    2.13
   1  14   5    0.84    1.45
   1 -14   6    0.20    0.61
  -1 -14  -6    0.05    0.72
  -1 -14  -6    0.75    0.78
  -1 -14  -6    0.25    0.66
  -1 -14  -6    0.25    0.57
  -1  14  -6    1.61    1.74
  -1 -14  -6   -1.64    2.15
  -1  14  -6   -0.48    2.00
   1  14   6    2.05    1.16
   1 -14   7   -0.01    0.61
  -1 -14  -7   -0.14    0.79
  -1 -14  -7    0.73    0.70
  -1 -14  -7    1.93    2.14
  -1  14  -7   -1.61    1.53
  -1 -14  -7    0.22    0.60
  -1  14  -7    0.33    0.53
  -1  14  -7    0.13    0.63
  -1 -14  -7    0.23    0.88
  -1  14  -7    0.40    1.86
   1 -14   8   59.36    2.99
  -1 -14  -8   66.25    3.19
  -1 -14  -8   64.59    3.27
  -1  14  -8   65.51    6.29
  -1 -14  -8   52.24    6.31
  -1 -14  -8   59.85    3.03
  -1 -14  -8   52.24    3.04
  -1 -14  -8   58.85    3.14
  -1  14  -8   58.72    2.95
  -1  14  -8   65.77    3.16
  -1 -14  -8   64.56    3.47
  -1  14  -8   67.46    6.61
  -1  14  -9    0.19    0.84
  -1 -14  -9    0.23    1.01
  -1  14  -9    0.39    0.72
  -1 -14  -9   -0.19    0.78
   1 -14   9    0.54    0.62
  -1  14  -9    0.44    0.76
  -1 -14  -9    1.47    0.88
  -1 -14  -9    0.90    0.95
  -1 -14  -9    2.54    2.31
  -1 -14  -9    0.77    0.72
  -1  14  -9    1.79    2.28
  -1  14 -10   44.57    2.44
  -1 -14 -10   43.15    2.57
  -1 -14 -10   42.78    2.64
  -1 -14 -10   42.79    2.28
  -1  14 -10   44.40    2.39
   1 -14  10   41.35    2.23
  -1 -14 -10   44.81    2.81
  -1 -14 -10   38.63    2.66
  -1 -14 -10   41.60    2.37
  -1 -14 -10   41.56    2.49
  -1 -14 -11    1.06    1.06
  -1 -14 -11    1.22    0.98
  -1 -14 -11   -0.52    0.88
  -1 -14 -11    0.00    0.94
  -1 -14 -11    0.45    1.10
  -1 -14 -11   -0.60    1.15
  -1  14 -11    0.02    0.86
  -1  14 -11    0.58    0.90
  -1 -14 -11   -0.17    0.62
  -1  14 -11    0.78    0.87
  -1  14 -12    1.04    0.85
  -1 -14 -12    3.45    1.17
  -1 -14 -12    3.43    1.09
  -1 -14 -12    2.37    0.93
  -1 -14 -12    2.01    0.97
  -1  14 -12    2.58    0.96
  -1 -14 -12    2.06    1.21
  -1 -14 -12    1.68    1.17
  -1 -14 -12    0.81    1.14
  -1  14 -12    2.86    0.92
  -1  14 -13    0.31    0.81
  -1 -14 -13    1.31    1.09
  -1 -14 -13    1.51    0.87
  -1 -14 -13    0.71    0.86
  -1 -14 -13   -0.03    1.14
  -1  14 -13    0.01    0.87
  -1  14 -13   -0.04    0.79
  -1  14 -13   -0.14    0.63
  -1 -14 -13    0.87    1.11
  -1 -14 -13    0.55    1.06
  -1 -14 -14   14.67    1.47
  -1 -14 -14   14.55    1.29
  -1 -14 -14   14.25    1.29
  -1 -14 -14   13.50    1.51
  -1  14 -14   13.50    1.25
  -1  14 -14   13.36    1.13
  -1  14 -14   13.98    1.08
  -1 -14 -14   13.80    1.38
  -1 -14 -14   14.30    1.55
  -1 -14 -15    0.58    0.82
  -1 -14 -15   -0.31    0.69
  -1 -14 -15   -0.42    0.86
  -1  14 -15   -0.11    0.67
  -1  14 -15    0.15    0.39
  -1  14 -15    0.05    0.50
  -1  14 -15    0.05    0.53
  -1 -14 -15   -0.88    0.91
  -1 -14 -15    0.12    0.70
  -1 -14 -16    9.59    0.84
  -1  14 -16   13.08    0.92
  -1 -14 -16   11.03    1.02
  -1  14 -16   12.78    0.81
  -1 -14 -16   13.94    1.10
  -1 -14 -17    0.95    0.41
  -1  14 -17   -0.16    0.31
   1 -15 -17   10.02    0.72
   1  15 -16    3.89    0.46
   1 -15 -16    5.50    0.70
   1 -15 -16    3.79    0.63
   1  15 -16    4.51    0.58
   1  15 -16    4.28    0.41
   1  15 -16    4.64    0.47
   1 -15 -16    4.08    0.61
   1 -15 -16    2.94    0.73
   1 -15 -15   13.01    1.20
   1 -15 -15   13.54    1.11
   1 -15 -15   13.31    1.17
   1  15 -15   13.44    1.03
   1 -15 -15   11.90    1.12
   1 -15 -15   13.38    1.31
   1  15 -15   11.79    0.88
   1  15 -15   12.79    0.87
   1  15 -14    2.16    0.70
   1  15 -14    1.16    0.73
   1  15 -14    1.33    0.54
   1 -15 -14    3.79    0.89
   1 -15 -14    2.94    1.01
   1 -15 -14    1.29    0.63
   1  15 -14    1.56    0.76
   1 -15 -14    3.79    1.05
   1 -15 -14    2.22    1.10
   1 -15 -14    1.93    0.93
   1 -15 -14    1.77    0.64
   1 -15 -14    1.27    0.80
   1 -15 -13    4.41    1.14
   1 -15 -13    6.14    1.06
   1 -15 -13    5.03    1.02
   1 -15 -13    5.10    0.87
   1  15 -13    4.08    0.91
   1 -15 -13    3.23    1.15
   1 -15 -13    3.30    1.16
   1 -15 -13    2.44    1.21
   1  15 -13    4.09    0.71
   1  15 -13    4.24    0.94
   1 -15 -12    1.85    1.07
   1 -15 -12    2.89    0.96
   1 -15 -12    1.37    1.18
   1 -15 -12    2.43    1.29
   1  15 -12    2.62    0.86
   1  15 -12    2.06    0.87
   1 -15 -12    2.35    0.81
   1 -15 -12    2.07    0.91
   1  15 -12    1.80    0.61
   1  15 -12    2.57    0.93
   1 -15 -11   40.95    2.61
   1 -15 -11   42.89    2.79
   1 -15 -11   39.41    2.77
   1  15 -11   41.23    2.29
   1  15 -11   44.42    2.37
   1 -15 -11   41.68    2.43
   1 -15 -11   39.86    2.47
   1 -15 -11   40.47    2.28
   1 -15 -11   42.40    2.33
   1  15 -11   39.49    2.09
   1  15 -11   45.10    2.39
   1 -15 -10    6.79    1.12
   1  15 -10    8.21    1.09
   1 -15 -10    5.56    1.17
   1 -15 -10    6.96    1.10
   1 -15 -10    7.41    1.39
   1  15 -10    6.69    0.96
   1  15 -10    8.44    1.13
   1 -15 -10    5.58    0.99
  -1 -15  10    7.05    0.86
  -1 -15   9   16.63    1.32
   1  15  -9   18.53    1.47
   1 -15  -9   13.78    1.55
   1 -15  -9   17.01    1.61
   1  15  -9   16.67    1.33
   1 -15  -9   16.24    1.54
   1  15  -9   18.58    1.43
   1 -15  -9   16.85    1.80
   1  15  -8   -0.17    0.62
   1 -15  -8   -0.05    0.83
  -1 -15   8    0.59    0.71
   1  15  -8    1.51    0.79
   1 -15  -8   -1.15    0.95
   1 -15  -8    4.95    2.95
   1  15  -8   -3.08    2.63
   1 -15  -8    1.20    0.66
   1 -15  -8    0.88    0.80
   1  15  -8    1.14    0.76
   1  15  -8   -0.87    2.05
   1  15  -7   14.73    1.14
   1 -15  -7   15.41    1.42
   1  15  -7   15.69    1.27
   1 -15  -7   13.51    1.36
   1  15  -7   16.03    3.28
   1 -15  -7   16.69    3.80
   1 -15  -7   14.45    1.19
  -1 -15   7   16.48    1.33
   1  15  -7   15.22    3.28
   1  15  -7   15.20    1.23
   1 -15  -6    0.34    0.69
   1 -15  -6    0.75    0.76
   1 -15  -6    0.48    0.53
  -1 -15   6    0.17    0.60
   1 -15  -6   -1.25    2.25
   1  15  -6    2.30    2.17
   1  15  -6    0.44    1.62
   1 -15  -5   73.91    6.40
   1  15  -5   94.14    7.65
   1 -15  -5   75.31    3.75
   1  15  -5   90.20    6.76
  -1 -15   5   90.21    3.88
   1  15  -4   24.11    3.72
   1 -15  -4   17.71    3.27
   1  15  -4   25.77    3.60
  -1  15   4   21.57    3.42
   1  15  -3   16.74    3.38
   1 -15  -3   13.28    2.88
  -1  15   3   18.40    2.83
  -1  15   3   17.50    3.21
   1  15  -3   18.84    3.31
   1  15  -2    6.83    2.35
  -1  15   2    5.72    1.94
  -1  15   2    4.26    2.30
   1  15  -2    0.51    1.78
   1  15  -1   21.60    3.55
  -1  15   1   22.61    3.53
  -1  15   1   23.75    3.73
   1  15  -1   20.92    3.30
   1  15   0   10.29    2.70
  -1  15   0    8.63    2.37
   1  15   0   12.19    2.66
  -1  15   0   10.13    2.66
  -1  15  -1   80.05    7.14
   1  15   1   86.13    6.96
  -1  15  -1   95.40    7.28
   1  15   1   84.18    6.94
  -1  15  -2   58.50    5.93
   1  15   2   51.60    5.10
   1  15   2   56.02    5.51
   1  15   3    7.03    2.09
  -1  15  -3    3.23    2.14
   1  15   3    5.44    2.27
  -1  15  -4   -0.38    1.81
   1  15   4    2.38    1.36
   1 -15   5   38.34    2.13
  -1 -15  -5   39.28    2.31
  -1  15  -5   40.76    2.07
  -1  15  -5   33.96    2.02
  -1 -15  -5   34.05    2.29
  -1 -15  -5   30.40    2.05
  -1  15  -5   37.06    4.86
  -1 -15  -5   34.75    4.81
  -1 -15  -5   36.96    2.02
   1  15   5   41.03    4.41
  -1 -15  -6   13.26    1.16
   1 -15   6   12.64    1.20
  -1 -15  -6   13.47    1.35
  -1 -15  -6   12.86    1.23
  -1  15  -6   15.71    3.35
  -1 -15  -6    7.30    2.74
  -1 -15  -6    9.27    1.22
  -1  15  -6   12.08    1.01
  -1  15  -6   12.72    1.15
  -1  15  -6   12.70    1.05
  -1 -15  -6   12.91    1.45
   1  15   6   14.53    2.48
  -1  15  -6   12.99    3.12
   1 -15   7   49.13    2.59
  -1 -15  -7   51.69    2.77
  -1 -15  -7   47.88    2.69
  -1  15  -7   51.28    5.73
  -1 -15  -7   42.93    5.64
  -1 -15  -7   50.01    2.58
  -1  15  -7   47.23    2.45
  -1  15  -7   47.24    2.57
  -1  15  -7   45.22    2.37
  -1 -15  -7   52.40    2.96
  -1  15  -7   52.02    5.79
   1 -15   8   15.05    1.31
  -1 -15  -8   14.15    1.32
  -1 -15  -8   14.01    1.43
  -1 -15  -8   15.00    3.74
  -1  15  -8   15.48    1.28
  -1  15  -8   19.10    3.83
  -1 -15  -8   13.74    1.39
  -1 -15  -8   14.49    1.35
  -1 -15  -8   13.73    1.59
   1 -15   9    1.31    0.69
  -1  15  -9    0.54    0.75
  -1 -15  -9    1.26    0.81
  -1 -15  -9    0.25    0.87
  -1 -15  -9    0.28    0.69
  -1  15  -9    0.70    0.70
  -1 -15  -9    0.31    0.77
  -1 -15  -9    0.63    1.02
  -1 -15  -9   -0.48    0.98
   1 -15  10   -0.02    0.59
  -1  15 -10   -0.57    0.90
  -1 -15 -10    0.75    0.84
  -1 -15 -10   -0.32    0.92
  -1 -15 -10    0.95    0.67
  -1  15 -10   -0.57    0.81
  -1 -15 -10    1.14    1.05
  -1 -15 -10   -0.54    1.14
  -1 -15 -10    0.16    0.77
  -1 -15 -10   -0.14    0.72
  -1 -15 -11   15.97    1.46
  -1  15 -11   13.46    1.32
  -1 -15 -11   16.07    1.58
  -1 -15 -11   12.55    1.32
  -1 -15 -11   13.36    1.41
  -1 -15 -11   13.32    1.19
  -1  15 -11   14.65    1.31
   1 -15  11   12.04    1.04
  -1 -15 -11   13.13    1.65
  -1 -15 -11   13.56    1.66
  -1  15 -11   15.33    1.37
  -1  15 -12    9.97    1.16
  -1 -15 -12   10.24    1.40
  -1 -15 -12   10.19    1.23
  -1 -15 -12    8.95    1.13
  -1  15 -12    9.11    1.12
  -1 -15 -12    9.89    1.49
  -1 -15 -12    8.42    1.46
  -1 -15 -12    9.72    1.45
  -1  15 -12   10.39    1.17
  -1  15 -12    8.32    0.90
  -1  15 -13    9.17    1.12
  -1 -15 -13   10.00    1.32
  -1 -15 -13   11.42    1.16
  -1 -15 -13    8.62    1.10
  -1 -15 -13    8.07    1.44
  -1  15 -13    8.97    1.07
  -1  15 -13    9.30    0.89
  -1  15 -13    9.70    1.10
  -1 -15 -13    8.44    1.35
  -1 -15 -13    7.35    1.28
  -1 -15 -14    6.91    1.05
  -1 -15 -14    6.37    0.91
  -1 -15 -14    7.11    1.20
  -1  15 -14    6.10    0.88
  -1  15 -14    5.61    0.69
  -1  15 -14    5.24    0.67
  -1  15 -14    6.14    0.84
  -1 -15 -14    5.77    1.11
  -1 -15 -14    7.20    1.08
  -1 -15 -15   -0.36    0.57
  -1 -15 -15    1.12    0.74
  -1  15 -15    1.68    0.60
  -1  15 -15    1.74    0.52
  -1  15 -15   -0.03    0.37
  -1  15 -15    1.46    0.44
  -1 -15 -15    0.74    0.73
  -1 -15 -16    0.98    0.40
  -1  15 -16    0.02    0.41
  -1  15 -16   -0.12    0.29
  -1 -15 -16    0.58    0.54
  -1 -15 -16    0.40    0.52
   1 -16 -16    1.20    0.45
   1 -16 -16    1.16    0.53
   1 -16 -15    2.78    0.72
   1 -16 -15    1.92    0.77
   1  16 -15    2.19    0.54
   1  16 -15    2.38    0.45
   1  16 -15    2.30    0.40
   1 -16 -15    2.96    0.71
   1 -16 -15    3.34    0.71
   1 -16 -14    9.61    1.10
   1 -16 -14    8.65    0.94
   1  16 -14    7.58    0.86
   1 -16 -14    7.86    1.07
   1 -16 -14    8.23    1.21
   1 -16 -14    9.20    1.15
   1  16 -14    8.42    0.82
   1  16 -14    6.70    0.85
   1  16 -14    7.45    0.67
   1 -16 -13   15.24    1.52
   1 -16 -13   17.69    1.53
   1 -16 -13   17.35    1.23
   1 -16 -13   15.25    1.37
   1 -16 -13   17.42    1.35
   1  16 -13   17.68    1.29
   1 -16 -13   15.20    1.62
   1 -16 -13   15.77    1.69
   1  16 -13   15.04    1.04
   1  16 -13   17.05    1.34
   1 -16 -12   -0.65    1.01
   1 -16 -12    1.35    0.76
   1 -16 -12    0.22    0.66
   1 -16 -12    0.34    0.79
   1  16 -12   -0.23    0.82
   1  16 -12    0.23    0.74
   1 -16 -12    0.31    1.21
   1 -16 -12    0.04    1.18
   1  16 -12    0.01    0.46
   1  16 -12   -0.02    0.87
   1 -16 -11    5.85    1.16
   1 -16 -11    6.26    0.98
   1 -16 -11    4.15    0.95
   1 -16 -11    6.28    0.96
   1  16 -11    6.82    1.03
   1  16 -11    6.06    0.92
   1 -16 -11    5.47    1.40
   1 -16 -11    4.55    1.36
   1  16 -11    5.91    1.03
   1 -16 -11    4.68    0.86
  -1 -16  10    3.97    0.74
   1  16 -10    4.79    0.96
   1 -16 -10    4.09    1.09
   1 -16 -10    6.37    0.99
   1 -16 -10    3.12    1.31
   1  16 -10    4.38    0.87
   1  16 -10    4.34    0.95
   1 -16 -10    4.43    0.93
   1 -16 -10    3.22    0.89
   1 -16  -9    5.32    0.94
   1  16  -9    6.32    1.00
   1 -16  -9    6.27    1.11
   1 -16  -9    7.70    1.29
   1 -16  -9    6.97    1.39
   1  16  -9    6.02    0.85
   1 -16  -9    7.33    1.14
   1  16  -9    7.11    1.02
  -1 -16   9    7.27    0.96
  -1 -16   8   12.92    1.22
   1  16  -8   12.80    1.21
   1 -16  -8   10.62    1.28
   1 -16  -8   12.07    1.43
   1  16  -8   12.37    1.08
   1 -16  -8   11.32    1.37
   1  16  -8   11.25    1.16
   1 -16  -8   11.29    1.56
   1 -16  -7   20.02    1.91
   1  16  -7   22.19    1.42
   1 -16  -7   23.99    1.77
   1  16  -7   23.96    1.60
   1 -16  -7   20.40    1.66
   1 -16  -7   18.35    4.29
   1  16  -7   17.39    3.53
  -1 -16   7   24.65    1.70
   1 -16  -7   21.38    1.54
   1  16  -7   22.03    3.92
   1  16  -7   22.18    1.52
   1  16  -6    0.70    0.55
   1 -16  -6    3.42    2.64
   1  16  -6   -1.42    2.03
  -1 -16   6    0.46    0.75
   1 -16  -6    0.37    0.57
   1  16  -6    0.50    1.90
   1 -16  -6    0.28    0.80
  -1 -16   5   30.17    1.79
   1  16  -5   24.18    1.49
   1 -16  -5   28.01    3.81
   1  16  -5   23.70    3.85
   1 -16  -5   21.82    1.62
   1 -16  -5   23.52    1.56
   1  16  -5   30.38    4.03
   1 -16  -5   22.05    1.62
   1 -16  -4   26.53    1.72
   1 -16  -4   24.45    1.71
  -1 -16   4   31.26    1.87
   1  16  -4   30.59    4.06
   1 -16  -4   26.37    1.62
   1  16  -4   29.18    4.45
   1 -16  -4   25.28    3.87
  -1 -16   3   18.21    1.43
   1 -16  -3   12.92    2.94
   1  16  -3   20.01    3.80
  -1  16   3   20.12    3.46
   1  16  -3   17.05    3.26
   1  16  -3   18.19    1.38
  -1 -16   2   14.81    1.25
   1  16  -2   15.90    3.21
  -1  16   2   12.40    2.57
   1  16  -2   14.02    1.17
  -1  16   2   15.19    3.06
   1  16  -2   17.07    3.26
   1  16  -1   63.62    6.20
  -1  16   1   60.38    5.93
   1  16  -1   59.10    5.91
  -1  16   1   63.94    6.12
  -1  16   0    2.06    1.79
   1  16   0   -0.22    1.93
   1  16   0    0.01    1.80
  -1  16   0   -0.50    1.71
  -1  16  -1   23.40    4.06
   1  16   1   29.76    4.11
   1  16   1   29.28    4.08
   1 -16   2   22.99    1.63
   1  16   2   24.44    3.63
  -1  16  -2   22.45    3.94
   1  16   2   27.26    3.90
   1  16   3   39.11    2.07
  -1  16  -3   41.23    5.36
   1 -16   3   37.82    2.20
  -1 -16  -3   36.14    2.33
  -1 -16  -4    5.66    1.05
   1  16   4    4.70    0.67
  -1 -16  -4    3.90    0.86
  -1 -16  -4    4.00    0.80
  -1  16  -4    3.85    2.14
   1 -16   4    4.60    0.89
   1  16   4    5.16    2.01
  -1 -16  -4    4.89    0.75
  -1 -16  -5   52.14    2.99
  -1  16  -5   54.08    2.69
  -1 -16  -5   53.47    3.01
  -1 -16  -5   44.70    2.73
  -1 -16  -5   49.19    5.86
  -1  16  -5   57.11    6.16
  -1 -16  -5   55.75    2.71
   1  16   5   52.35    5.30
   1 -16   5   56.55    2.84
   1 -16   6    4.83    0.92
  -1 -16  -6    3.47    1.04
  -1 -16  -6    4.32    0.84
  -1  16  -6    4.62    2.27
  -1 -16  -6    1.38    2.23
  -1 -16  -6    3.40    0.83
  -1 -16  -6    3.45    1.04
  -1  16  -6    4.81    0.75
  -1  16  -6    4.41    2.29
   1 -16   7    5.49    0.95
  -1 -16  -7    5.23    1.09
  -1 -16  -7    4.95    0.99
  -1  16  -7    5.99    2.20
  -1 -16  -7    5.91    2.78
  -1  16  -7    4.53    0.74
  -1  16  -7    3.78    2.39
  -1 -16  -7    3.99    1.14
  -1 -16  -7    4.76    0.90
  -1  16  -8   25.56    1.69
  -1 -16  -8   22.95    1.82
  -1 -16  -8   23.82    1.71
  -1  16  -8   22.73    1.53
  -1 -16  -8   23.30    1.79
   1 -16   8   23.60    1.68
  -1 -16  -8   21.58    1.99
  -1  16  -9   11.74    1.21
  -1 -16  -9   12.38    1.39
  -1 -16  -9    9.89    1.27
  -1  16  -9   10.81    1.12
  -1 -16  -9   10.52    1.54
  -1 -16  -9   10.10    1.45
   1 -16   9   11.40    1.18
   1 -16  10   -0.07    0.66
  -1  16 -10   -0.51    0.88
  -1 -16 -10    1.24    0.99
  -1 -16 -10    0.28    0.66
  -1  16 -10   -0.54    0.78
  -1 -16 -10   -0.41    1.03
  -1 -16 -10   -1.22    1.14
  -1 -16 -10    0.46    0.71
  -1  16 -10    0.16    0.83
  -1 -16 -10    0.00    0.76
  -1  16 -11   19.62    1.54
  -1 -16 -11   22.71    1.75
  -1 -16 -11   19.79    1.59
  -1 -16 -11   19.32    1.46
  -1 -16 -11   19.76    1.42
  -1  16 -11   19.80    1.45
   1 -16  11   16.56    1.24
  -1 -16 -11   19.08    1.78
  -1 -16 -11   20.46    1.92
  -1  16 -11   21.33    1.55
  -1  16 -11   19.34    1.23
  -1  16 -12    6.22    1.04
  -1 -16 -12    6.14    1.16
  -1 -16 -12    6.05    0.91
  -1 -16 -12    5.55    1.04
  -1  16 -12    5.90    0.95
  -1 -16 -12    6.08    1.35
  -1 -16 -12    5.32    1.22
  -1 -16 -12    7.08    1.37
  -1  16 -12    6.64    0.73
  -1  16 -12    7.21    1.07
  -1  16 -13    0.14    0.73
  -1 -16 -13    1.46    0.90
  -1 -16 -13    0.13    0.76
  -1 -16 -13    0.40    1.04
  -1  16 -13   -0.42    0.71
  -1 -16 -13   -0.09    0.99
  -1 -16 -13    0.84    0.93
  -1  16 -13    0.30    0.45
  -1  16 -13    0.06    0.74
  -1 -16 -14    8.20    1.05
  -1 -16 -14    4.79    0.92
  -1  16 -14    8.45    0.86
  -1 -16 -14    3.14    0.73
  -1 -16 -14    8.50    1.11
  -1 -16 -14    7.53    0.86
  -1  16 -14    7.67    0.65
  -1  16 -14    7.23    0.81
  -1  16 -14    6.57    0.67
  -1 -16 -15    9.58    0.82
  -1  16 -15   13.47    0.87
  -1 -16 -15   13.34    1.04
  -1 -16 -15   12.07    1.02
  -1  16 -15   12.62    0.81
  -1  16 -15   10.29    0.68
  -1  16 -15   10.58    0.69
  -1 -16 -16    1.02    0.43
  -1  16 -16    0.09    0.31
  -1 -16 -16    0.35    0.43
   1  17 -15    1.51    0.42
   1 -17 -15    0.37    0.53
   1 -17 -15    1.30    0.56
   1 -17 -15    1.21    0.62
   1  17 -15    1.37    0.36
   1 -17 -14    3.04    0.72
   1 -17 -14    2.56    0.59
   1  17 -14    2.62    0.59
   1 -17 -14    2.15    0.77
   1 -17 -14    1.13    0.76
   1 -17 -14    2.20    0.87
   1  17 -14    2.64    0.61
   1  17 -14    3.14    0.57
   1 -17 -13    5.70    0.96
   1 -17 -13    5.06    0.74
   1 -17 -13    6.31    0.83
   1  17 -13    4.88    0.74
   1 -17 -13    5.00    1.05
   1 -17 -13    5.18    1.10
   1 -17 -13    5.92    1.18
   1  17 -13    4.42    0.82
   1  17 -13    4.05    0.75
   1 -17 -12    2.04    0.93
   1 -17 -12   -0.02    0.66
   1 -17 -12    0.95    0.68
   1 -17 -12    1.04    1.13
   1 -17 -12    0.64    1.12
   1  17 -12    0.74    0.66
   1  17 -12    0.93    0.79
   1 -17 -12    1.94    0.61
   1  17 -12    1.61    0.77
   1  17 -11    0.68    0.73
   1 -17 -11    1.78    0.91
   1 -17 -11    1.22    0.74
   1 -17 -11    0.71    0.68
  -1 -17  11    0.92    0.48
   1  17 -11    1.00    0.64
   1 -17 -11   -0.01    1.18
   1 -17 -11    1.41    1.19
   1  17 -11    0.78    0.82
   1 -17 -11    0.73    0.64
   1 -17 -10    6.87    0.99
   1  17 -10    9.84    1.11
  -1 -17  10    9.75    0.95
   1 -17 -10   10.41    1.26
   1  17 -10    8.98    0.97
   1 -17 -10    8.55    1.47
   1 -17 -10    8.47    1.10
   1  17 -10   10.20    1.13
   1  17  -9    9.98    1.10
   1 -17  -9    8.80    1.20
  -1 -17   9    9.32    1.06
   1  17  -9    8.34    0.93
   1 -17  -9    8.30    1.49
   1 -17  -9    7.89    1.18
   1  17  -9    9.76    1.08
   1  17  -8    8.96    1.05
   1 -17  -8    8.82    1.13
   1 -17  -8    9.97    1.32
  -1 -17   8    9.60    1.11
   1  17  -8    9.16    0.92
   1 -17  -8    8.80    1.45
   1 -17  -8    8.51    1.29
   1  17  -8    9.58    1.04
  -1 -17   7   21.66    1.62
   1  17  -7   22.05    1.52
   1 -17  -7   19.09    1.55
   1 -17  -7   19.03    1.47
   1 -17  -7   17.77    1.65
   1 -17  -7   19.36    1.78
   1  17  -7   19.74    1.43
   1 -17  -7   19.84    1.87
  -1 -17   6    0.56    0.73
   1  17  -6   -0.03    0.65
   1  17  -6   -0.70    0.64
   1 -17  -6   -0.25    2.10
   1  17  -6    2.68    1.82
   1 -17  -6    0.25    0.59
   1 -17  -6   -0.32    0.86
   1  17  -6    0.44    1.82
   1 -17  -6   -1.00    1.01
   1 -17  -5    1.42    0.76
   1  17  -5    1.93    0.55
   1  17  -5    3.72    2.12
   1 -17  -5    1.37    0.61
   1 -17  -5    1.45    0.79
  -1 -17   5    2.16    0.89
   1 -17  -5    1.54    0.81
   1 -17  -4   25.43    1.73
   1  17  -4   25.19    3.88
   1 -17  -4   31.25    4.34
   1  17  -4   30.05    4.59
  -1 -17   4   26.98    1.84
   1 -17  -4   25.49    1.79
   1 -17  -4   22.06    1.82
   1 -17  -4   26.94    1.63
   1  17  -3   36.14    4.60
   1  17  -3   34.37    4.82
   1 -17  -3   30.53    4.44
  -1 -17   3   39.63    2.22
   1 -17  -3   29.78    2.03
   1 -17  -3   35.85    1.95
   1  17  -3   38.75    2.12
   1 -17  -2    7.27    2.67
  -1  17   2    8.08    2.10
   1  17  -2    7.42    2.15
   1  17  -2   11.28    2.86
  -1 -17   2    8.66    1.01
   1 -17  -2    7.61    0.88
   1  17  -2    8.57    1.00
  -1 -17   1   15.00    1.35
   1  17  -1   16.75    3.46
  -1  17   1   19.40    3.47
   1  17  -1   19.12    3.50
   1 -17  -1   15.41    1.23
  -1 -17   1   16.93    1.34
   1  17  -1   18.11    1.34
  -1  17   0    7.34    2.65
   1  17   0    3.48    1.99
   1  17   0    8.39    2.36
  -1 -17   0    6.36    0.87
   1 -17   0    6.09    0.86
  -1 -17   0    5.10    0.96
   1  17   0    5.93    0.86
   1  17   1    2.82    1.46
  -1  17  -1    5.10    2.39
   1  17   1    5.42    2.25
  -1 -17  -1    4.72    0.81
   1 -17   1    5.81    0.88
   1  17   1    5.18    0.85
  -1 -17  -1    3.67    0.89
  -1 -17  -2   48.89    2.90
   1  17   2   59.10    5.87
  -1  17  -2   57.26    6.26
   1  17   2   46.63    5.19
   1 -17   2   55.24    2.78
   1  17   2   53.13    2.63
  -1 -17  -2   51.18    2.59
  -1 -17  -3   46.72    2.34
   1 -17   3   50.66    2.60
   1  17   3   47.49    2.40
  -1 -17  -3   40.07    2.41
  -1  17  -3   53.95    6.15
  -1 -17  -3   46.29    2.76
   1  17   3   51.14    5.41
  -1 -17  -3   44.86    2.41
   1 -17   4    2.47    0.84
  -1  17  -4    2.88    0.76
  -1 -17  -4    2.52    0.79
  -1 -17  -4    1.80    0.77
  -1 -17  -4    1.23    0.66
  -1 -17  -4    3.01    1.03
  -1  17  -4    3.94    2.13
  -1 -17  -5    4.69    1.05
  -1 -17  -5    1.55    2.08
  -1  17  -5    3.17    1.94
  -1 -17  -5    4.74    1.01
  -1  17  -5    4.88    0.87
  -1 -17  -5    4.97    0.86
   1  17   5    5.17    1.86
   1 -17   5    6.06    1.08
  -1 -17  -6   10.56    1.19
  -1 -17  -6   11.74    3.48
  -1 -17  -6    9.53    1.37
  -1  17  -6    9.13    1.03
  -1 -17  -6   10.09    1.36
   1 -17   6   12.10    1.28
  -1 -17  -7    4.40    0.91
  -1 -17  -7    1.15    0.79
  -1  17  -7    2.22    0.64
   1 -17   7    2.29    0.90
  -1 -17  -7    2.43    1.09
  -1 -17  -7    1.90    0.99
  -1 -17  -8   20.64    1.59
  -1 -17  -8   19.57    1.60
  -1 -17  -8   18.99    1.73
  -1  17  -8   19.09    1.38
  -1  17  -8   21.35    1.58
  -1 -17  -8   22.04    1.94
   1 -17   8   20.46    1.59
   1 -17   9   24.94    1.67
  -1  17  -9   24.58    1.72
  -1 -17  -9   25.86    1.83
  -1 -17  -9   24.87    1.80
  -1  17  -9   24.06    1.58
  -1 -17  -9   24.07    2.04
  -1 -17  -9   21.23    1.92
  -1  17  -9   25.16    1.69
  -1  17 -10    0.76    0.82
  -1 -17 -10    1.71    0.93
  -1 -17 -10    0.73    0.65
  -1 -17 -10    0.94    1.16
  -1 -17 -10    0.97    1.00
  -1  17 -10    1.22    0.70
  -1  17 -10    1.14    0.84
  -1 -17 -10    0.34    0.77
   1 -17  10   -0.07    0.65
   1 -17  11    3.88    0.68
  -1  17 -11    3.60    0.90
  -1 -17 -11    5.21    1.04
  -1 -17 -11    5.19    0.72
  -1  17 -11    3.02    0.78
  -1 -17 -11    3.89    1.24
  -1 -17 -11    3.23    1.08
  -1 -17 -11    3.84    0.80
  -1 -17 -11    4.56    0.99
  -1 -17 -11    3.53    0.79
  -1  17 -11    5.19    0.98
  -1  17 -12    8.79    1.05
  -1 -17 -12    9.13    1.15
  -1 -17 -12    8.88    1.08
  -1 -17 -12    8.73    1.43
  -1  17 -12    8.96    0.96
  -1 -17 -12    9.17    1.23
  -1 -17 -12    8.92    1.33
  -1  17 -12    9.45    1.08
  -1  17 -13    6.07    0.85
  -1 -17 -13    5.49    0.87
  -1 -17 -13    7.76    1.18
  -1  17 -13    6.62    0.81
  -1 -17 -13    6.26    1.03
  -1 -17 -13    5.50    1.08
  -1  17 -13    6.92    0.88
  -1 -17 -14   10.33    1.03
  -1  17 -14   12.51    0.91
  -1 -17 -14    9.34    0.88
  -1  17 -14   12.35    0.90
  -1  17 -14   12.12    0.81
  -1 -17 -14   10.81    0.91
  -1 -17 -14   11.64    1.14
  -1  17 -15   13.15    0.77
  -1 -17 -15   11.10    0.90
  -1 -17 -15   11.97    0.89
  -1  17 -15   10.74    0.63
   1 -18 -15   -0.94    0.48
   1  18 -15    0.25    0.26
   1  18 -15   -0.13    0.28
   1 -18 -15   -1.20    0.42
   1 -18 -14    0.54    0.66
   1 -18 -14    0.56    0.61
   1  18 -14    0.37    0.38
   1  18 -14   -0.36    0.45
   1 -18 -14    0.69    0.62
   1 -18 -14    0.78    0.52
   1 -18 -13   -0.05    0.61
   1 -18 -13   -0.07    0.47
   1  18 -13   -0.39    0.49
   1  18 -13    0.04    0.57
   1  18 -13   -0.58    0.62
   1 -18 -13    0.88    0.83
   1 -18 -13   -0.09    0.84
   1 -18 -13   -0.18    0.81
   1 -18 -12   13.17    0.99
   1 -18 -12   10.88    0.98
   1 -18 -12   12.25    1.03
   1  18 -12   13.14    1.09
   1  18 -12   11.90    0.96
   1 -18 -12   12.50    1.43
   1 -18 -12   13.54    1.43
   1 -18 -12   12.94    1.21
  -1 -18  11   -0.05    0.44
   1 -18 -11    0.56    0.75
   1 -18 -11   -0.14    0.62
   1 -18 -11    0.12    0.66
   1  18 -11   -0.40    0.71
   1  18 -11   -0.43    0.57
   1 -18 -11   -0.77    1.07
   1 -18 -11   -0.16    1.08
   1 -18 -11   -0.11    0.62
   1  18 -11   -0.61    0.80
  -1 -18  10    3.60    0.70
   1 -18 -10    3.55    0.93
   1 -18 -10    3.55    0.76
   1  18 -10    4.07    0.70
   1 -18 -10    2.76    0.88
   1  18 -10    4.26    0.83
   1  18 -10    5.56    0.91
   1 -18 -10    2.68    1.18
   1 -18 -10    3.68    1.22
   1  18  -9    1.63    0.77
   1 -18  -9   -0.32    1.12
   1  18  -9    1.67    0.60
  -1 -18   9    0.89    0.72
   1 -18  -9    0.92    0.92
   1  18  -9    1.18    0.78
   1 -18  -9    1.47    0.80
   1 -18  -8    2.30    0.83
   1 -18  -8    3.13    1.16
   1  18  -8    2.59    0.76
  -1 -18   8    2.77    0.82
   1  18  -8    3.11    0.79
   1 -18  -8    2.99    1.04
   1  18  -7    0.21    0.63
   1 -18  -7   -0.47    1.05
   1 -18  -7   -0.46    1.01
   1 -18  -7    0.17    0.90
   1  18  -7    0.58    0.64
  -1 -18   7    0.73    0.87
   1 -18  -7    1.34    0.72
   1  18  -6   41.40    2.16
   1 -18  -6   39.59    2.63
   1 -18  -6   37.80    2.58
   1 -18  -6   40.71    2.46
   1  18  -6   42.31    2.24
   1 -18  -6   40.56    2.26
  -1 -18   6   43.65    2.48
   1  18  -5    2.96    0.69
   1  18  -5    2.23    0.57
  -1  18   5    3.35    0.70
   1 -18  -5    2.97    0.91
   1 -18  -5    2.77    0.93
   1 -18  -5    2.50    0.71
  -1 -18   5    2.92    0.92
  -1 -18   4   19.78    1.58
   1  18  -4   19.61    3.94
   1 -18  -4   17.71    3.45
  -1  18   4   18.59    1.37
   1 -18  -4   13.82    1.39
   1 -18  -4   14.03    1.29
   1 -18  -4   15.79    1.27
   1 -18  -3    4.48    1.99
   1  18  -3    8.18    2.57
   1 -18  -3    5.09    0.93
  -1 -18   3    6.46    1.03
   1  18  -3    2.50    1.96
   1 -18  -3    5.25    0.81
   1 -18  -2   19.08    1.39
  -1 -18   2   20.83    1.62
   1  18  -2   24.00    4.14
   1  18  -2   21.35    4.05
  -1  18   1   -0.85    1.46
   1  18  -1   -1.64    2.35
   1 -18  -1   -2.58    1.80
  -1 -18   1    0.24    0.72
   1 -18  -1    0.45    0.62
   1  18  -1    1.01    1.84
  -1 -18   1   -0.38    0.70
   1  18  -1    0.32    0.65
  -1 -18   0   71.53    3.73
  -1  18   0   72.97    6.94
   1  18   0   75.75    7.08
   1 -18   0   71.85    3.55
   1  18   0   88.65    7.58
  -1 -18   0   76.31    3.60
   1  18   0   84.35    3.64
  -1 -18  -1    2.19    0.91
  -1  18  -1    0.92    1.68
   1  18   1    1.47    1.79
  -1 -18  -1    2.43    0.80
   1 -18   1    1.85    0.76
   1  18   1    0.79    1.73
   1  18   1    2.21    0.74
  -1 -18  -1    2.29    0.54
  -1 -18  -2    9.95    1.30
  -1  18  -2    7.70    2.46
   1  18   2   11.21    2.72
  -1  18  -2   10.25    1.15
   1  18   2    8.89    0.98
   1 -18   2    9.40    1.15
  -1 -18  -2    9.78    1.03
  -1  18  -3    0.84    0.70
  -1  18  -3   -1.63    2.98
  -1 -18  -3    0.15    0.92
  -1 -18  -3   -0.16    0.69
   1  18   3    0.38    1.60
   1 -18   3    0.18    0.85
  -1 -18  -3    0.03    0.56
  -1 -18  -4   31.77    2.19
  -1  18  -4   36.81    2.15
  -1 -18  -4   36.87    5.12
  -1 -18  -4   38.96    2.48
   1 -18   4   36.69    2.23
   1  18   4   43.36    5.04
  -1 -18  -4   35.17    2.08
  -1 -18  -5   -0.05    0.74
  -1 -18  -5    0.26    0.76
  -1  18  -5    0.82    0.72
  -1 -18  -5   -0.06    0.96
   1 -18   5    0.44    0.84
  -1 -18  -6   39.27    2.53
  -1 -18  -6   39.82    2.33
  -1 -18  -6   40.19    2.60
   1 -18   6   41.91    2.43
  -1 -18  -7    0.83    0.83
  -1 -18  -7    0.53    0.98
   1 -18   7    1.22    0.90
  -1 -18  -7    1.34    0.97
  -1  18  -8    4.80    0.95
  -1 -18  -8    3.66    1.03
  -1 -18  -8    7.53    1.31
  -1  18  -8    5.45    0.74
  -1 -18  -8    6.68    0.99
   1 -18   8    5.38    0.98
  -1  18  -8    6.48    0.97
  -1 -18  -8    6.14    1.19
  -1  18  -9    0.62    0.82
  -1 -18  -9    1.04    0.83
  -1 -18  -9    0.07    0.90
  -1 -18  -9    1.35    1.14
  -1  18  -9    0.63    0.58
  -1  18  -9    0.83    0.81
  -1 -18  -9    2.36    1.00
   1 -18   9   -0.06    0.75
   1 -18  10   18.40    1.35
  -1  18 -10   21.48    1.52
  -1 -18 -10   16.89    1.47
  -1 -18 -10   18.03    1.33
  -1 -18 -10   19.32    1.48
  -1  18 -10   17.88    1.29
  -1  18 -10   19.33    1.46
  -1 -18 -10   16.43    1.62
  -1 -18 -10   20.74    1.83
   1 -18  11    2.33    0.59
  -1  18 -11    2.60    0.85
  -1 -18 -11    3.44    0.90
  -1 -18 -11    2.13    0.60
  -1 -18 -11    2.33    0.86
  -1  18 -11    3.26    0.69
  -1 -18 -11    2.55    0.92
  -1 -18 -11    1.60    1.07
  -1 -18 -11    2.64    0.73
  -1  18 -11    2.26    0.82
  -1  18 -12   23.58    1.46
  -1 -18 -12   23.61    1.53
  -1 -18 -12   24.16    1.79
  -1  18 -12   21.22    1.33
  -1  18 -12   22.45    1.46
  -1 -18 -12   21.57    1.58
  -1 -18 -12   23.23    1.75
  -1 -18 -13    1.39    0.63
  -1 -18 -13    1.34    0.87
  -1  18 -13    0.78    0.49
  -1  18 -13    0.72    0.57
  -1 -18 -13   -1.03    0.70
  -1 -18 -13    0.42    0.77
  -1  18 -14    1.61    0.42
  -1 -18 -14    1.49    0.62
  -1 -18 -14    0.53    0.51
  -1  18 -14    1.47    0.40
  -1  18 -14    0.83    0.43
  -1 -18 -15   -0.73    0.41
   1 -19 -14    2.34    0.55
   1  19 -14    2.28    0.39
   1 -19 -14    1.77    0.53
   1 -19 -14    3.28    0.60
   1  19 -13    5.42    0.56
   1 -19 -13    7.95    0.93
   1  19 -13    6.24    0.66
   1 -19 -13    6.50    0.89
   1 -19 -13    5.72    0.86
   1 -19 -12    5.43    1.00
   1 -19 -12    4.38    0.97
   1  19 -12    3.88    0.56
   1 -19 -12    3.15    0.90
   1 -19 -12    5.04    0.74
   1 -19 -12    3.11    0.57
   1  19 -12    4.55    0.71
   1  19 -12    4.13    0.70
   1  19 -11    0.14    0.59
   1 -19 -11    0.75    0.66
   1 -19 -11    1.02    0.60
  -1 -19  11    0.59    0.41
   1  19 -11    0.47    0.46
   1 -19 -11    0.16    0.90
   1 -19 -11    1.15    1.01
   1 -19 -11    0.76    0.68
   1  19 -11    0.69    0.66
   1  19 -10   15.96    1.23
   1 -19 -10   17.45    1.32
  -1 -19  10   13.94    1.12
   1  19 -10   15.83    1.07
   1 -19 -10   16.82    1.36
   1 -19 -10   16.56    1.24
   1  19 -10   18.11    1.28
   1 -19 -10   16.41    1.63
   1 -19 -10   14.90    1.61
   1 -19  -9    6.04    1.25
   1  19  -9    6.76    0.92
  -1 -19   9    7.73    0.95
   1 -19  -9    7.59    0.98
   1  19  -9    6.71    0.91
   1 -19  -9    6.67    1.11
   1  19  -8    1.92    0.69
  -1 -19   8    1.91    0.83
   1 -19  -8    1.29    1.03
   1  19  -8    1.35    0.69
   1 -19  -8    2.10    1.09
   1  19  -7    8.96    0.96
   1 -19  -7    9.17    1.40
   1 -19  -7    9.33    1.33
   1  19  -7    9.85    1.01
   1 -19  -7   10.23    1.11
  -1 -19   7   10.74    1.23
   1  19  -6    9.74    0.94
   1 -19  -6    7.48    1.35
   1 -19  -6    8.00    1.22
   1 -19  -6    8.35    1.23
   1  19  -6    8.66    0.97
  -1 -19   6    9.73    1.22
   1 -19  -6    8.41    1.00
   1  19  -5    2.36    0.58
   1 -19  -5    1.88    1.13
   1 -19  -5    2.54    0.89
  -1  19   5    2.75    0.67
   1 -19  -5    2.05    0.92
   1 -19  -5    2.77    0.75
  -1 -19   5    3.76    1.03
   1  19  -5    2.73    0.69
   1 -19  -4    8.98    1.17
  -1  19   4   12.78    1.18
   1 -19  -4    9.93    1.05
  -1 -19   4   11.58    1.31
   1 -19  -3   29.60    1.93
   1 -19  -3   33.93    1.84
  -1 -19   3   33.73    2.15
   1 -19  -3   29.68    1.87
  -1  19   3   30.11    1.92
   1 -19  -2    0.61    0.59
   1 -19  -2    0.77    0.63
  -1 -19   2    0.29    0.81
  -1  19   2    0.32    0.73
  -1  19   1   12.44    1.23
  -1 -19   1   10.52    1.15
  -1 -19   1   11.57    1.26
   1 -19  -1   11.68    1.17
  -1  19   0   20.82    1.57
   1 -19   0   21.73    1.55
  -1 -19   0   19.97    1.55
  -1  19   0   18.05    3.64
   1  19   0   18.34    3.54
  -1 -19   0   16.91    1.56
  -1  19  -1    7.25    1.05
  -1 -19  -1    6.14    0.94
   1 -19   1    5.72    1.02
  -1 -19  -1    5.12    1.10
  -1 -19  -1    5.10    0.67
   1 -19   2   11.62    1.28
  -1 -19  -2   12.86    1.16
  -1  19  -2   11.22    1.20
  -1 -19  -2   12.50    1.45
  -1  19  -3   37.01    2.18
  -1 -19  -3   34.13    2.02
   1 -19   3   37.96    2.32
  -1 -19  -3   39.28    2.18
  -1 -19  -3   38.27    2.52
   1 -19   4    1.17    0.93
  -1 -19  -4    1.63    0.77
  -1 -19  -4    1.06    1.05
  -1  19  -4    0.91    0.78
   1 -19   5    2.06    0.94
  -1 -19  -5    0.29    0.76
  -1 -19  -5    1.66    1.09
  -1 -19  -5    2.64    0.88
   1 -19   6   13.59    1.43
  -1 -19  -6   13.59    1.59
  -1 -19  -6   12.70    1.30
  -1  19  -6   12.50    1.10
  -1 -19  -6   12.37    1.38
  -1 -19  -7   10.47    1.36
  -1 -19  -7    7.37    1.17
  -1  19  -7   10.12    1.05
  -1 -19  -7   11.15    1.44
  -1  19  -7   11.50    1.17
  -1 -19  -7    8.78    1.22
   1 -19   7   13.42    1.38
  -1 -19  -8    5.57    0.86
  -1 -19  -8    6.91    1.19
  -1 -19  -8    3.46    0.92
  -1  19  -8    6.02    0.98
   1 -19   8    6.10    1.02
  -1  19  -8    5.87    0.89
  -1 -19  -8    5.46    1.15
   1 -19   9   28.36    1.78
  -1  19  -9   31.57    1.83
  -1 -19  -9   28.80    1.80
  -1 -19  -9   26.28    1.91
  -1 -19  -9   28.19    2.12
  -1  19  -9   26.95    1.57
  -1  19  -9   30.48    1.76
  -1 -19  -9   32.70    2.02
  -1 -19 -10    0.55    0.75
  -1  19 -10    0.19    0.71
  -1 -19 -10    0.82    0.66
  -1 -19 -10    0.53    0.78
  -1 -19 -10    0.66    1.01
  -1  19 -10    1.13    0.53
   1 -19  10    0.67    0.62
  -1  19 -10    0.81    0.74
  -1  19 -11    1.21    0.68
  -1  19 -11    1.28    0.68
  -1 -19 -11    1.53    0.53
  -1  19 -11    1.31    0.51
   1 -19  11   -0.01    0.44
  -1 -19 -11    0.73    0.73
  -1 -19 -11    0.92    0.91
  -1 -19 -11    0.54    0.71
  -1  19 -12    4.77    0.72
  -1 -19 -12    4.64    0.81
  -1 -19 -12    5.21    0.97
  -1  19 -12    4.07    0.57
  -1 -19 -12    4.44    0.96
  -1 -19 -12    3.44    0.72
  -1  19 -12    3.99    0.71
  -1 -19 -13    3.59    0.62
  -1  19 -13    5.53    0.53
  -1 -19 -13    4.73    0.59
  -1 -19 -13    5.23    0.83
  -1  19 -13    5.47    0.60
  -1  19 -13    4.76    0.55
  -1  19 -14    0.95    0.28
  -1 -19 -14    0.80    0.47
  -1  19 -14    0.27    0.28
   1  20 -14    2.92    0.33
   1 -20 -13   20.44    1.25
   1 -20 -13   20.60    1.23
   1 -20 -13   18.95    1.23
   1  20 -13   21.80    1.09
   1 -20 -12    0.64    0.69
   1 -20 -12   -0.12    0.65
   1  20 -12    0.05    0.51
   1 -20 -12   -0.23    0.73
   1 -20 -11    3.94    0.66
   1 -20 -11    4.08    0.91
   1 -20 -11    3.90    0.91
   1  20 -11    3.81    0.47
  -1 -20  11    3.38    0.50
   1  20 -11    4.01    0.66
   1 -20 -11    3.27    0.68
   1  20 -10    4.45    0.70
   1 -20 -10    5.01    0.76
   1 -20 -10    3.17    0.60
   1 -20 -10    3.00    0.97
   1 -20 -10    4.44    1.01
   1 -20 -10    4.73    0.87
   1  20 -10    4.67    0.73
   1 -20 -10    3.71    0.70
  -1 -20  10    4.17    0.65
   1 -20  -9   14.34    1.36
   1  20  -9   13.58    1.06
   1 -20  -9   12.83    1.39
   1 -20  -9   10.62    1.39
   1  20  -9   12.92    1.05
  -1 -20   9   12.46    1.13
   1 -20  -8    4.06    1.07
   1  20  -8    3.94    0.73
   1 -20  -8    3.83    1.10
   1  20  -8    4.00    0.72
  -1 -20   8    4.51    0.92
   1  20  -7   25.14    1.53
   1 -20  -7   25.76    2.03
   1 -20  -7   24.01    1.91
  -1 -20   7   28.85    1.86
   1  20  -7   25.51    1.58
   1 -20  -6    4.48    1.26
   1  20  -6    3.98    0.65
  -1 -20   6    5.23    1.11
   1 -20  -6    3.59    0.95
   1  20  -6    4.14    0.72
   1 -20  -6    4.19    0.80
   1 -20  -5    3.59    1.25
   1 -20  -5    3.20    0.96
  -1 -20   5    4.51    1.12
   1 -20  -5    3.49    0.87
  -1  20   5    3.35    0.72
   1  20  -5    4.11    0.70
   1 -20  -5    3.86    0.83
   1 -20  -4   12.87    1.31
   1 -20  -4   14.35    1.22
  -1  20   4   13.94    1.23
   1 -20  -4   13.70    1.64
  -1 -20   4   14.49    1.45
   1 -20  -3   19.13    1.52
  -1  20   3   19.66    1.51
   1 -20  -3   21.47    1.39
  -1 -20   3   21.86    1.73
   1 -20  -3   19.31    1.43
   1 -20  -3   20.70    1.86
  -1  20   2    6.17    0.98
   1 -20  -2    5.23    0.82
   1 -20  -2    4.62    0.83
  -1 -20   2    5.74    1.10
   1 -20  -2    5.55    1.16
  -1  20   1   48.37    2.60
  -1 -20   1   49.71    2.66
   1 -20  -1   46.37    2.51
   1 -20  -1   45.77    2.75
  -1 -20   1   46.40    2.57
  -1  20   0    0.49    0.83
  -1 -20   0    1.12    0.54
  -1 -20   0    1.27    0.79
   1 -20   0    0.54    0.82
  -1 -20   0    0.95    0.77
   1 -20   0    0.58    0.74
  -1  20  -1    0.04    0.84
  -1 -20  -1    0.76    0.89
   1 -20   1   -0.11    0.72
   1 -20   1    1.38    0.87
  -1 -20  -1    1.00    0.78
  -1  20  -2   11.03    1.23
   1 -20   2   10.79    1.30
  -1 -20  -2   11.22    1.21
  -1 -20  -2   12.60    1.45
  -1 -20  -2   12.38    1.16
  -1  20  -3   32.21    2.05
  -1 -20  -3   35.54    2.34
  -1 -20  -3   30.53    1.95
  -1 -20  -3   30.82    1.84
   1 -20   3   32.25    2.12
  -1 -20  -4    0.01    1.07
   1 -20   4   -0.43    1.02
  -1 -20  -4   -0.09    0.80
  -1 -20  -5   17.53    1.49
  -1  20  -5   20.44    1.29
   1 -20   5   22.81    1.75
  -1 -20  -5   19.26    1.55
  -1 -20  -5   20.71    1.88
  -1  20  -6    2.64    0.77
  -1 -20  -6    2.12    0.83
  -1 -20  -6    2.38    1.10
  -1  20  -6    2.31    0.62
   1 -20   6    2.98    1.03
  -1 -20  -6    3.55    0.95
  -1  20  -7    0.73    0.70
  -1 -20  -7   -0.07    0.83
  -1 -20  -7    0.45    1.01
  -1  20  -7    0.78    0.59
  -1 -20  -7    0.49    0.77
   1 -20   7    0.11    0.90
  -1  20  -8   10.09    0.95
  -1 -20  -8    9.98    1.32
  -1 -20  -8    8.05    1.19
  -1 -20  -8    7.01    1.06
   1 -20   8    9.52    1.15
  -1  20  -8   10.24    1.05
  -1  20  -9   22.65    1.45
  -1  20  -9   19.37    1.32
  -1 -20  -9   18.59    1.38
  -1 -20  -9   19.33    1.61
  -1 -20  -9   16.40    1.41
   1 -20   9   23.18    1.45
  -1 -20  -9   20.83    1.58
  -1  20 -10    0.74    0.62
  -1 -20 -10    0.60    0.69
  -1  20 -10   -0.21    0.60
  -1 -20 -10    0.16    0.55
  -1 -20 -10   -0.45    0.70
  -1 -20 -10   -0.74    0.84
  -1  20 -10    0.58    0.40
  -1 -20 -10    0.20    0.75
   1 -20  10    0.64    0.55
  -1 -20 -11   10.31    1.19
  -1  20 -11   10.09    0.87
  -1  20 -11   10.32    0.85
  -1 -20 -11    8.74    0.73
  -1  20 -11    8.33    0.68
  -1 -20 -11    9.27    0.91
   1 -20  11    7.63    0.68
  -1 -20 -11    9.72    1.10
  -1 -20 -11    8.67    0.93
  -1 -20 -12    3.14    0.58
  -1  20 -12    3.31    0.44
  -1 -20 -12    2.78    0.58
  -1 -20 -12    4.71    0.85
  -1  20 -12    4.13    0.58
  -1 -20 -13    0.73    0.54
  -1  20 -13    0.14    0.34
  -1  20 -13    0.74    0.36
   1 -21 -13    2.56    0.47
   1  21 -13    1.77    0.34
   1 -21 -12    3.77    0.64
   1 -21 -12    3.92    0.60
   1  21 -12    4.72    0.53
   1 -21 -12    2.59    0.69
   1 -21 -11   11.82    1.03
   1 -21 -11   10.96    0.99
   1 -21 -11   11.88    0.88
   1  21 -11   12.82    0.88
   1  21 -10   18.71    1.13
   1 -21 -10   16.40    1.38
   1 -21 -10   20.17    1.44
   1 -21 -10   18.87    1.13
  -1 -21  10   16.91    1.12
   1 -21 -10   21.25    1.35
   1  21 -10   18.00    1.13
   1 -21  -9    6.83    1.01
   1  21  -9    6.46    0.72
  -1 -21   9    7.02    0.83
   1  21  -9    6.37    0.72
   1 -21  -9    5.48    0.74
   1 -21  -9    8.31    1.11
   1 -21  -8    2.45    0.84
   1  21  -8    1.68    0.55
   1 -21  -8    1.42    1.01
  -1 -21   8    1.67    0.76
   1  21  -8    1.53    0.56
   1 -21  -7    6.37    0.99
   1  21  -7    5.77    0.72
   1 -21  -7    7.04    1.27
   1  21  -7    4.86    0.67
  -1 -21   7    6.99    1.08
   1 -21  -6    9.12    1.13
   1 -21  -6    9.42    1.03
   1  21  -6    9.56    0.89
  -1 -21   6   10.85    1.27
   1  21  -6    8.72    0.79
   1 -21  -6    8.77    1.41
  -1 -21   5   12.41    1.42
   1 -21  -5   12.08    1.59
   1 -21  -5   13.21    1.14
  -1 -21   4   19.88    1.70
   1 -21  -4   19.70    1.44
   1 -21  -4   19.92    1.88
   1 -21  -3    2.98    0.73
  -1 -21   3    4.74    1.16
  -1  21   3    3.83    0.85
   1 -21  -3    2.40    1.10
   1 -21  -2    0.14    0.60
   1 -21  -2    0.24    0.59
  -1 -21   2    0.47    0.96
  -1  21   2    0.90    0.79
   1 -21  -2   -0.01    0.99
   1 -21  -1    4.31    0.80
   1 -21  -1    4.60    0.89
  -1 -21   1    3.76    1.01
  -1 -21   1    3.76    0.79
   1 -21  -1    3.92    1.05
  -1  21   1    5.09    0.99
  -1  21   0   21.27    1.66
  -1 -21   0   20.66    1.29
   1 -21   0   19.89    1.56
  -1 -21   0   23.76    1.67
   1 -21   0   19.84    1.65
  -1 -21   0   18.60    1.60
  -1 -21  -1   23.18    1.61
   1 -21   1   22.40    1.67
   1 -21   1   20.17    1.57
  -1 -21  -1   22.82    1.76
  -1 -21  -1   22.41    1.59
  -1  21  -1   21.06    1.65
  -1 -21  -2   23.86    1.62
   1 -21   2   27.10    1.88
  -1  21  -2   23.71    1.76
  -1 -21  -2   27.62    2.01
  -1 -21  -2   23.93    1.71
  -1 -21  -3   -0.75    1.06
   1 -21   3    0.42    0.94
  -1 -21  -3   -0.21    0.61
  -1 -21  -3   -0.24    0.78
  -1 -21  -4    0.77    1.03
   1 -21   4    1.00    1.00
  -1 -21  -4    0.71    0.80
   1 -21   5   18.50    1.65
  -1 -21  -5   17.01    1.71
  -1 -21  -5   16.90    1.46
  -1 -21  -6   15.41    1.29
  -1  21  -6   14.18    1.03
   1 -21   6   17.92    1.52
  -1  21  -6   14.41    1.19
  -1 -21  -6   13.11    1.29
  -1 -21  -6   14.86    1.60
  -1 -21  -7   16.62    1.39
  -1  21  -7   16.51    1.14
   1 -21   7   17.56    1.48
  -1  21  -7   17.79    1.29
  -1 -21  -7   17.75    1.67
  -1 -21  -8    7.82    1.15
  -1  21  -8    6.51    0.77
  -1 -21  -8    5.76    0.96
  -1  21  -8    6.64    0.83
   1 -21   8    6.31    0.95
  -1 -21  -9    1.32    0.79
  -1  21  -9    0.90    0.54
  -1 -21  -9    1.79    0.81
  -1 -21  -9    1.24    0.65
  -1  21  -9    1.77    0.62
   1 -21   9    0.32    0.61
  -1  21 -10    1.68    0.53
  -1 -21 -10    1.92    0.76
  -1 -21 -10    0.58    0.62
   1 -21  10    0.77    0.49
  -1  21 -10    1.45    0.53
  -1 -21 -10    0.98    0.51
  -1  21 -11    9.66    0.75
  -1  21 -11    8.07    0.69
  -1 -21 -11    7.64    0.75
  -1 -21 -11    7.29    0.98
   1 -21  11    6.89    0.60
  -1 -21 -12    5.74    0.73
  -1  21 -12    6.41    0.54
  -1  21 -12    5.79    0.55
  -1 -21 -12    5.05    0.53
   1  22 -12   12.10    0.67
   1 -22 -12    9.69    0.78
   1 -22 -11   -0.04    0.42
   1 -22 -11    0.25    0.48
   1 -22 -11   -0.87    0.61
   1  22 -11   -0.42    0.38
   1 -22 -10    1.16    0.39
   1 -22 -10    1.48    0.59
   1 -22 -10    1.39    0.57
  -1 -22  10    1.52    0.43
   1 -22 -10    1.70    0.59
   1  22 -10    1.87    0.51
   1 -22  -9    6.06    0.90
   1 -22  -9    4.78    0.78
   1 -22  -9    3.87    0.75
   1 -22  -9    3.87    0.62
   1  22  -9    4.47    0.54
  -1 -22   9    4.66    0.70
   1 -22  -8   30.40    1.81
   1 -22  -8   25.24    1.80
   1  22  -8   31.91    1.57
  -1 -22   8   32.50    1.79
   1  22  -8   30.71    1.54
   1 -22  -8   37.20    2.05
   1 -22  -7    3.67    0.76
   1  22  -7    1.76    0.44
   1 -22  -7    4.25    1.09
  -1 -22   7    3.36    0.88
   1  22  -7    2.46    0.53
  -1 -22   6   15.64    1.41
   1 -22  -6   13.50    1.57
   1 -22  -5    1.22    0.63
   1 -22  -5    1.05    1.09
  -1 -22   5    0.34    0.96
   1 -22  -4    3.91    0.75
   1 -22  -4    4.93    1.21
  -1 -22   4    4.17    1.11
   1 -22  -3    3.61    0.73
   1 -22  -3    2.29    1.06
  -1 -22   3    3.81    1.08
  -1 -22   2   39.06    2.25
   1 -22  -2   32.20    1.92
   1 -22  -2   37.30    2.35
   1 -22  -2   35.73    1.98
   1 -22  -1   -1.06    0.71
  -1 -22   1    0.00    0.60
   1 -22  -1   -0.16    0.84
  -1 -22   1    0.22    0.45
   1 -22  -1    0.08    0.71
  -1 -22   1   -0.16    0.90
   1 -22   0    7.67    0.93
  -1 -22   0    9.11    1.08
   1 -22   0    8.00    1.09
   1 -22   0    8.24    1.06
  -1 -22   0    7.75    1.08
  -1 -22  -1    0.70    0.79
   1 -22   1    1.35    0.68
  -1 -22  -1    2.65    0.93
   1 -22   1    1.43    0.90
  -1 -22  -1    2.44    0.81
  -1 -22  -2   16.97    1.30
   1 -22   2   17.26    1.54
  -1 -22  -2   17.14    1.60
  -1 -22  -2   17.79    1.46
  -1 -22  -3    3.98    0.91
  -1 -22  -3    3.58    1.09
   1 -22   3    3.88    1.06
  -1 -22  -3    4.02    0.74
   1 -22   4   45.56    2.51
  -1 -22  -4   39.79    2.33
  -1 -22  -4   43.26    2.60
  -1 -22  -5   -0.64    1.08
  -1  22  -5    0.37    0.52
   1 -22   5   -0.04    0.98
  -1 -22  -5    0.21    0.76
  -1  22  -6    4.50    0.57
  -1 -22  -6    5.63    1.20
  -1 -22  -6    6.57    0.97
  -1  22  -6    4.77    0.72
   1 -22   6    5.54    1.05
  -1 -22  -7    2.36    1.01
  -1  22  -7    1.10    0.44
  -1 -22  -7    1.32    0.65
   1 -22   7    0.99    0.82
  -1  22  -7    1.55    0.60
  -1  22  -8   18.57    1.16
  -1 -22  -8   20.42    1.41
   1 -22   8   23.28    1.43
  -1 -22  -8   21.78    1.55
  -1  22  -8   21.47    1.28
  -1 -22  -8   20.45    1.40
  -1 -22  -9    2.06    0.59
  -1 -22  -9    1.69    0.71
  -1  22  -9    1.25    0.45
  -1 -22  -9   -0.02    0.59
   1 -22   9    1.64    0.57
  -1  22  -9    1.62    0.52
  -1 -22 -10   14.85    0.90
   1 -22  10   14.79    0.90
  -1  22 -10   14.60    0.93
  -1 -22 -10   13.83    0.97
  -1  22 -10   13.95    0.87
  -1 -22 -11   -0.58    0.38
  -1  22 -11    0.30    0.31
  -1  22 -11    0.10    0.36
  -1 -22 -11   -0.73    0.58
  -1  22 -12    2.38    0.32
  -1 -22 -12    1.70    0.41
   1  23 -11   13.07    0.68
   1 -23 -11    9.97    0.79
   1  23 -10    1.01    0.36
  -1 -23  10    0.50    0.28
   1 -23  -9    7.48    0.73
   1 -23  -9    6.96    0.68
  -1 -23   9    7.92    0.69
   1 -23  -9    8.94    0.87
   1  23  -9    8.09    0.66
  -1 -23   8    6.92    0.79
   1 -23  -8    8.58    0.98
   1 -23  -7    7.92    1.09
  -1 -23   7    6.22    0.90
   1 -23  -6    0.92    0.93
  -1 -23   6    0.61    0.80
  -1 -23   5   23.54    1.69
   1 -23  -5   24.83    1.85
   1 -23  -5   23.37    1.45
  -1 -23   4    3.22    1.04
   1 -23  -4    3.06    1.08
   1 -23  -4    4.29    0.75
   1 -23  -3    6.05    0.82
   1 -23  -3    4.98    1.07
  -1 -23   3    3.78    0.63
  -1 -23   3    5.60    1.12
   1 -23  -2   11.02    1.02
  -1 -23   2   14.87    1.37
  -1 -23   2   12.89    0.97
   1 -23  -2   13.13    1.36
   1 -23  -2   12.56    1.09
   1 -23  -1    7.09    0.87
  -1 -23   1    7.33    0.83
   1 -23  -1    6.93    0.88
  -1 -23   1    7.36    1.08
   1 -23  -1    7.10    1.02
   1 -23   0   -0.01    0.60
  -1 -23   0    0.02    0.76
   1 -23   0    0.66    0.73
  -1 -23   0   -0.06    0.78
  -1 -23   0    1.07    0.65
   1 -23   0    1.17    0.70
   1 -23   1   27.56    1.70
  -1 -23  -1   21.52    1.53
   1 -23   1   23.50    1.52
   1 -23   1   22.02    1.50
  -1 -23  -1   25.37    1.71
  -1 -23  -1   25.19    1.63
  -1 -23  -2    7.20    1.10
   1 -23   2    7.56    1.11
  -1 -23  -2    7.08    0.87
  -1 -23  -2    6.74    0.96
  -1 -23  -3    3.54    0.65
   1 -23   3    2.51    0.98
  -1 -23  -3    2.86    0.99
  -1  23  -3    2.60    0.53
  -1 -23  -3    2.50    0.84
   1 -23   4    4.36    1.06
  -1 -23  -4    5.53    1.13
  -1  23  -4    3.97    0.60
  -1 -23  -4    4.26    0.89
   1 -23   5    5.43    1.09
  -1 -23  -5    6.02    1.14
  -1  23  -5    4.71    0.62
  -1 -23  -5    5.69    0.92
   1 -23   6    1.98    0.87
  -1 -23  -6    1.79    0.96
  -1  23  -6    1.28    0.49
  -1 -23  -7   19.46    1.34
  -1 -23  -7   21.70    1.54
   1 -23   7   19.99    1.38
  -1  23  -7   17.82    1.01
  -1  23  -7   19.65    1.14
  -1 -23  -8    5.95    0.77
   1 -23   8    6.62    0.79
  -1  23  -8    5.67    0.51
  -1 -23  -8    5.22    0.87
  -1  23  -8    6.58    0.65
  -1 -23  -9    0.38    0.41
   1 -23   9    0.61    0.45
  -1  23  -9    1.11    0.33
  -1  23  -9    0.77    0.36
  -1 -23  -9   -0.21    0.47
  -1 -23 -10    2.69    0.40
   1 -23  10    3.49    0.40
  -1  23 -11    4.45    0.38
  -1 -23 -11    3.44    0.47
   1 -24 -10   -0.43    0.41
  -1 -24   9   -0.01    0.32
   1  24  -9    0.01    0.26
   1 -24  -9   -0.21    0.29
  -1 -24   8    3.92    0.56
   1 -24  -8    3.50    0.55
   1 -24  -8    3.98    0.69
   1  24  -8    3.50    0.43
  -1 -24   7   13.44    1.01
   1 -24  -7   14.19    1.14
   1  24  -7   12.33    0.77
   1 -24  -6    0.17    0.77
  -1 -24   6   -0.54    0.71
  -1 -24   5    9.94    1.05
  -1 -24   5    7.34    0.69
   1 -24  -5   10.12    1.16
   1 -24  -4    3.07    0.62
   1 -24  -4    3.12    0.95
  -1 -24   4    4.33    0.93
  -1 -24   4    2.62    0.53
   1 -24  -3    0.38    0.54
   1 -24  -3    0.24    0.82
  -1 -24   3    0.36    0.85
  -1 -24   3   -0.15    0.45
  -1 -24   2    2.04    0.70
   1 -24  -2    2.80    0.63
  -1 -24   2    1.72    0.82
   1 -24  -2    0.98    0.49
   1 -24  -2    1.88    0.79
  -1 -24   1   23.36    1.54
   1 -24  -1   18.77    1.31
   1 -24  -1   23.12    1.52
   1 -24  -1   22.19    1.38
  -1 -24   1   23.19    1.51
  -1 -24   0   -0.30    0.74
   1 -24   0   -0.68    0.60
   1 -24   0   -0.37    0.67
  -1 -24   0   -1.17    0.78
   1 -24   0    0.18    0.59
  -1 -24   0    0.13    0.53
  -1 -24  -1    7.90    0.91
   1 -24   1    9.31    1.03
  -1 -24  -1    9.58    1.00
   1 -24   1    6.86    0.80
  -1 -24  -1    7.82    0.96
   1 -24   2    3.66    0.66
  -1 -24  -2    5.14    0.86
  -1 -24  -2    4.58    0.70
   1 -24   2    5.08    0.91
  -1 -24  -2    5.03    0.89
  -1 -24  -3    1.49    0.71
   1 -24   3    1.89    0.83
  -1 -24  -3    2.17    0.84
  -1 -24  -4    1.59    0.68
   1 -24   4    0.69    0.80
  -1 -24  -4    0.48    0.80
   1 -24   5   31.40    1.78
  -1  24  -5   28.00    1.41
  -1 -24  -5   30.87    1.85
  -1 -24  -5   28.64    1.63
  -1 -24  -6   -1.22    0.75
   1 -24   6    0.24    0.67
  -1 -24  -6   -0.10    0.73
  -1  24  -6    0.04    0.36
   1 -24   7    9.86    0.87
  -1 -24  -7    9.33    0.92
  -1  24  -7    7.60    0.61
  -1 -24  -7    7.66    0.82
  -1 -24  -8    2.19    0.47
  -1  24  -8    2.57    0.37
  -1 -24  -8    3.57    0.55
   1 -24   8    2.88    0.55
  -1  24  -9    2.05    0.35
  -1 -24  -9    1.53    0.34
  -1 -24  -9    2.43    0.55
   1 -24   9    1.93    0.38
  -1 -25   8    5.06    0.49
   1 -25  -8    5.78    0.49
   1 -25  -7    1.36    0.45
   1 -25  -7    2.76    0.60
  -1 -25   7    2.70    0.52
  -1 -25   7    1.98    0.34
   1 -25  -6    0.16    0.57
  -1 -25   6   -0.63    0.55
  -1 -25   6   -0.27    0.33
   1 -25  -5    0.73    0.66
  -1 -25   5    0.53    0.34
  -1 -25   5   -0.23    0.62
  -1 -25   4    1.12    0.58
   1 -25  -4    3.29    0.75
  -1 -25   4    2.71    0.42
  -1 -25   4    2.89    0.74
   1 -25  -3    7.39    0.90
  -1 -25   3    7.19    0.91
  -1 -25   3    8.41    0.84
  -1 -25   2   14.47    1.05
   1 -25  -2   11.35    0.88
   1 -25  -2   13.18    1.09
  -1 -25   2   13.41    1.11
   1 -25  -1    2.81    0.63
   1 -25  -1    2.30    0.53
  -1 -25   1    2.93    0.72
   1 -25  -1    3.46    0.58
  -1 -25   1    1.82    0.63
   1 -25   0   -0.14    0.43
  -1 -25   0    0.40    0.62
   1 -25   0   -0.32    0.57
  -1 -25   0   -0.27    0.60
   1 -25   0   -0.11    0.45
  -1 -25  -1    3.87    0.65
  -1 -25  -1    3.16    0.61
   1 -25   1    3.91    0.68
   1 -25   1    3.52    0.57
  -1 -25  -1    4.93    0.78
  -1 -25  -2    6.87    0.68
   1 -25   2    8.07    0.88
  -1 -25  -2    7.40    0.87
  -1 -25  -2    7.94    0.86
   1 -25   2    6.96    0.70
   1 -25   3    9.21    0.94
  -1 -25  -3    9.96    0.95
  -1 -25  -3    8.87    0.85
   1 -25   3    7.23    0.70
   1 -25   4   13.61    1.08
  -1 -25  -4   12.29    0.96
  -1 -25  -4   12.41    1.07
   1 -25   4   11.63    0.84
   1 -25   5   -1.30    0.46
  -1 -25  -5   -0.45    0.63
  -1 -25  -5   -0.64    0.62
   1 -25   5    0.81    0.66
  -1 -25  -6    0.27    0.51
   1 -25   6    0.78    0.53
  -1 -25  -7    1.09    0.45
   1 -25   7    1.76    0.47
  -1 -25  -7    0.85    0.35
  -1 -25  -8    6.99    0.53
   1 -25   8    7.30    0.56
  -1 -26   6   10.87    0.74
   1 -26  -6    9.49    0.72
  -1 -26   6   10.49    0.67
   1 -26  -6   11.20    0.79
   1 -26  -5    1.34    0.51
  -1 -26   5    0.48    0.46
  -1 -26   5   -0.01    0.38
   1 -26  -4    1.00    0.51
  -1 -26   4    1.16    0.52
  -1 -26   4    0.71    0.42
   1 -26  -3    4.27    0.64
  -1 -26   3    5.35    0.68
  -1 -26   3    3.93    0.56
   1 -26  -2    7.98    0.74
  -1 -26   2    7.60    0.73
  -1 -26   2    9.21    0.82
   1 -26  -1   -0.27    0.39
  -1 -26   1   -0.51    0.51
  -1 -26   1   -0.52    0.48
  -1 -26   0   18.43    1.10
   1 -26   0   15.92    0.99
  -1 -26   0   17.35    1.05
  -1 -26  -1    3.11    0.58
   1 -26   1    1.98    0.37
  -1 -26  -1    1.76    0.43
   1 -26   1    2.18    0.51
  -1 -26  -2    0.49    0.46
   1 -26   2    0.56    0.29
   1 -26   2   -0.24    0.51
  -1 -26  -3    5.44    0.61
   1 -26   3    3.53    0.41
   1 -26   3    4.67    0.63
  -1 -26  -3    5.37    0.71
   1 -26   4   13.02    0.90
  -1 -26  -4   11.84    0.91
   1 -26   5   -0.08    0.44
  -1 -26  -5    0.84    0.46
   1 -26   6    5.86    0.56
  -1 -26  -6    7.51    0.61
  -1 -27   4    9.98    0.66
   1 -27  -4    9.50    0.68
  -1 -27   3    6.65    0.58
  -1 -27   2    0.67    0.34
  -1 -27   2   -0.30    0.37
  -1 -27   1   -0.18    0.34
  -1 -27   1   -0.06    0.33
  -1 -27   0    5.77    0.51
  -1 -27   0    7.07    0.56
  -1 -27  -1    5.54    0.54
  -1 -27  -1    5.20    0.50
   1 -27   1    5.47    0.48
   1 -27   2    6.60    0.54
  -1 -27  -2    6.91    0.60
   1 -27   3    6.86    0.56
  -1 -27  -3    6.52    0.59
   1 -27   4    4.98    0.47
  -1 -27  -4    4.26    0.46
   2   0 -20    5.53    0.55
   2   0 -19   -0.04    0.65
   2   0 -19    0.38    0.43
   2   0 -18    2.51    0.67
   2   0 -18    1.22    0.91
   2   0 -18    0.22    0.47
   2   0 -18    1.14    0.85
   2   0 -18    0.37    0.46
   2   0 -18   -0.08    0.62
   2   0 -17   -1.62    0.80
   2   0 -17    0.15    0.63
   2   0 -17   -1.90    1.20
   2   0 -17   -0.20    0.67
   2   0 -17    0.66    0.94
   2   0 -17   -0.23    0.59
   2   0 -16   11.95    1.42
   2   0 -16   12.09    1.18
   2   0 -16   14.04    1.25
   2   0 -16   12.26    1.56
   2   0 -16   15.58    1.21
   2   0 -16   13.62    1.54
   2   0 -16   12.50    1.24
   2   0 -16   13.06    1.26
   2   0 -15    0.08    1.02
   2   0 -15   -0.77    0.75
   2   0 -15    1.38    0.91
   2   0 -15   -0.86    1.17
   2   0 -15    0.65    0.77
   2   0 -15    0.83    0.79
   2   0 -15    0.22    0.90
   2   0 -15   -0.36    0.66
   2   0 -15   -0.38    0.78
   2   0 -14   30.89    1.96
   2   0 -14   28.95    2.03
   2   0 -14   32.41    1.91
   2   0 -14   32.88    2.09
   2   0 -14   31.32    1.95
   2   0 -14   29.78    2.18
   2   0 -14   31.19    2.03
   2   0 -14   29.63    2.03
   2   0 -14   30.24    1.92
   2   0 -13   -1.34    1.02
   2   0 -13   -0.86    0.77
   2   0 -13   -0.05    0.84
   2   0 -13   -0.62    0.73
   2   0 -13   -0.20    0.83
   2   0 -13   -1.30    0.87
   2   0 -13   -1.35    0.78
   2   0 -13    0.68    0.77
   2   0 -13   -1.07    0.74
   2   0 -12    1.49    1.43
   2   0 -12    3.55    0.82
   2   0 -12    4.16    0.86
   2   0 -11   -1.15    1.73
   2   0 -11    0.40    1.74
   2   0 -11   -0.01    1.55
   2   0 -10   34.02    4.03
   2   0 -10   34.24    4.21
   2   0 -10   35.22    3.86
   2   0  -9   -1.33    1.72
   2   0  -9    0.42    1.52
   2   0  -9   -1.02    1.81
   2   0  -9   -0.96    1.72
   2   0  -8    3.66    1.63
   2   0  -8    4.68    1.77
   2   0  -8    4.51    1.78
   2   0  -8    6.32    1.78
   2   0  -7   -0.32    1.30
   2   0  -7   -0.70    1.26
   2   0  -7   -1.87    1.57
   2   0  -7   -0.41    1.28
   2   0  -6   39.22    2.12
   2   0  -6   42.24    3.46
   2   0  -6   43.17    3.46
   2   0  -6   50.08    3.63
   2   0  -6   53.66    3.79
   2   0  -5    0.21    0.82
   2   0  -5    0.53    0.84
   2   0  -5   -0.01    0.95
   2   0  -5    0.56    0.93
   2   0  -5    0.19    0.98
   2   0  -4  100.84    5.02
   2   0  -4  103.09    5.05
  -2   0   4   91.79    4.08
   2   0  -4   97.52    5.01
   2   0  -3    0.29    0.74
  -2   0   3   -0.09    0.37
   2   0  -3    0.31    0.55
   2   0  -3   -0.05    0.62
   2   0  -2   68.55    3.00
   2   0  -2   65.98    3.33
   2   0  -2   62.51    3.31
   2   0  -2   65.87    3.03
   2   0  -1   -0.02    0.50
   2   0  -1    0.37    0.37
   2   0   0    5.19    0.48
   2   0   0    5.85    0.77
   2   0   1   -0.13    0.37
  -2   0  -1   -0.06    0.33
   2   0   2  302.60   11.29
  -2   0  -2  298.46   11.83
  -2   0  -2  279.21   11.56
   2   0   3    0.18    0.31
  -2   0  -3    0.34    0.84
  -2   0  -3   -0.29    0.70
  -2   0  -3    0.06    0.25
   2   0   4   39.22    1.95
  -2   0  -4   38.89    3.16
  -2   0  -4   41.80    2.15
  -2   0  -4   44.01    3.01
  -2   0  -4   35.08    2.32
  -2   0  -5   -0.10    1.15
  -2   0  -5   -0.13    0.55
  -2   0  -5   -0.10    0.56
   2   0   5    0.07    0.24
  -2   0  -5   -0.17    1.24
  -2   0  -5    0.49    1.20
  -2   0  -6    3.84    2.06
  -2   0  -6    2.26    1.65
  -2   0  -6    2.87    1.54
  -2   0  -6    1.64    0.75
  -2   0  -6    1.11    0.61
  -2   0  -7    0.26    1.84
  -2   0  -7   -0.75    1.62
  -2   0  -7    0.11    0.69
  -2   0  -7   -0.56    1.60
  -2   0  -8    3.79    1.86
  -2   0  -8    6.71    2.52
  -2   0  -8    4.10    1.23
  -2   0  -8    2.86    1.77
  -2   0  -9   -0.85    2.13
  -2   0  -9   -0.57    2.04
  -2   0  -9   -0.32    0.93
  -2   0  -9   -0.84    1.82
  -2   0 -10    3.28    2.23
  -2   0 -10    5.77    2.17
  -2   0 -11   -1.06    2.36
  -2   0 -12    2.05    0.88
  -2   0 -12    1.74    0.85
  -2   0 -12    1.92    0.84
  -2   0 -12    2.71    0.81
  -2   0 -12    2.17    0.82
  -2   0 -12    1.29    1.61
  -2   0 -12    2.22    0.85
  -2   0 -12    3.10    0.84
  -2   0 -12    3.51    0.99
  -2   0 -12    3.31    0.66
  -2   0 -13    0.05    0.87
  -2   0 -13   -0.07    0.79
  -2   0 -13    0.48    1.00
  -2   0 -13   -0.24    0.90
  -2   0 -13   -0.98    1.02
  -2   0 -13   -0.52    0.95
  -2   0 -13   -0.50    0.62
  -2   0 -14    3.17    1.06
  -2   0 -14    3.16    0.93
  -2   0 -14    1.47    0.99
  -2   0 -14    2.68    1.11
  -2   0 -14    1.96    1.13
  -2   0 -14    2.04    1.06
  -2   0 -14    0.91    1.04
  -2   0 -14    2.14    1.05
  -2   0 -14    1.42    0.61
  -2   0 -15    0.40    0.73
  -2   0 -15    0.13    1.09
  -2   0 -15   -2.00    1.18
  -2   0 -15    0.36    0.95
  -2   0 -15    0.54    1.08
  -2   0 -15    0.44    0.56
  -2   0 -16    6.87    1.34
  -2   0 -16    4.77    0.95
  -2   0 -16    5.55    1.06
  -2   0 -16    6.50    0.84
  -2   0 -16    5.29    1.23
  -2   0 -17   -1.07    0.73
  -2   0 -17    0.34    0.87
  -2   0 -17    0.68    0.53
  -2   0 -17   -0.73    0.95
  -2   0 -18    0.38    0.55
  -2   0 -18    0.01    0.67
  -2   0 -18    1.43    0.78
  -2   0 -19   -0.07    0.46
  -2   0 -19   -0.44    0.33
   2   1 -20   -0.30    0.38
   2   1 -19    3.04    0.44
   2  -1 -19    3.86    0.75
   2   1 -19    4.84    0.78
   2   1 -19    3.71    0.53
   2  -1 -19    3.95    0.57
   2  -1 -18    2.65    0.70
   2  -1 -18    3.90    0.94
   2   1 -18    2.30    0.58
   2   1 -18    3.49    0.91
   2  -1 -18    1.02    0.47
   2   1 -18    3.08    0.61
   2  -1 -18    1.87    0.86
   2   1 -18    1.62    0.89
   2  -1 -18    2.86    0.70
   2   1 -18    1.90    0.63
   2  -1 -17    2.52    0.85
   2   1 -17    1.95    0.70
   2   1 -17    3.98    0.74
   2  -1 -17    3.04    0.75
   2  -1 -17    3.33    1.10
   2   1 -17    2.90    1.02
   2  -1 -17    2.51    0.60
   2   1 -17    2.11    0.72
   2  -1 -17    2.71    1.13
   2   1 -17    2.24    1.09
   2  -1 -17    3.58    0.84
   2   1 -17    4.08    0.80
   2  -1 -16   11.68    1.47
   2  -1 -16   10.76    1.25
   2  -1 -16   13.85    1.29
   2  -1 -16   11.55    1.14
   2   1 -16   13.65    1.59
   2  -1 -16   11.79    1.52
   2  -1 -16   13.37    1.26
   2  -1 -16   10.31    1.06
   2   1 -16   11.00    1.16
   2   1 -16   11.76    1.37
   2  -1 -16   10.62    1.38
   2  -1 -16   13.62    1.18
   2  -1 -16   13.13    1.27
   2   1 -16   11.37    1.17
   2  -1 -15    2.10    0.98
   2  -1 -15    0.94    0.81
   2   1 -15    0.34    0.95
   2  -1 -15    0.44    0.96
   2  -1 -15    0.71    0.68
   2   1 -15    1.07    0.81
   2  -1 -15    1.39    0.89
   2   1 -15    1.81    0.84
   2  -1 -15    0.61    1.07
   2  -1 -15    0.56    0.79
   2   1 -15    0.86    1.05
   2  -1 -15    0.60    0.80
   2   1 -15    0.90    0.74
   2  -1 -15    0.28    0.70
   2   1 -14    1.86    0.92
   2  -1 -14    1.15    0.85
   2  -1 -14    0.68    0.78
   2   1 -14    1.38    0.82
   2  -1 -14    0.25    0.89
   2   1 -14    0.19    0.90
   2   1 -14    0.50    0.74
   2  -1 -14    0.40    0.67
   2  -1 -14    0.25    0.85
   2   1 -14    0.79    0.76
   2   1 -14    0.50    0.95
   2  -1 -14    0.14    0.80
   2   1 -14    0.85    0.99
   2  -1 -14   -0.20    0.97
   2   1 -14    0.35    0.58
   2   1 -14   -0.02    0.74
   2  -1 -14    0.22    0.75
   2  -1 -14   -0.31    0.73
   2  -1 -13   37.87    2.10
   2   1 -13   30.15    4.06
   2  -1 -13   37.58    2.23
   2   1 -13   37.12    2.29
   2  -1 -13   35.97    2.27
   2   1 -13   32.98    1.97
   2   1 -13   36.41    2.19
   2  -1 -13   37.22    2.20
   2   1 -13   36.02    2.08
   2  -1 -13   32.92    2.06
   2  -1 -13   33.61    2.21
   2   1 -13   32.63    2.14
   2   1 -13   32.72    1.88
   2  -1 -13   36.26    2.18
   2   1 -13   36.57    2.18
   2  -1 -13   33.27    2.00
   2  -1 -13   34.92    2.18
   2   1 -13   35.68    2.09
   2  -1 -12   28.16    1.92
   2   1 -12   26.14    1.86
   2   1 -12   24.81    4.13
   2   1 -12   22.21    3.24
   2  -1 -12   24.53    4.01
   2  -1 -12   29.40    1.85
   2   1 -12   27.46    1.73
   2   1 -12   26.64    1.74
   2  -1 -12   22.30    3.60
   2   1 -12   26.33    1.74
   2  -1 -12   27.06    1.83
   2  -1 -11   -0.82    1.85
   2  -1 -11    0.78    1.32
   2   1 -11   -0.12    1.30
   2   1 -11   -1.23    2.12
   2  -1 -10   33.91    4.17
   2   1 -10   35.25    4.18
   2   1 -10   35.97    4.05
   2   1 -10   31.39    4.01
   2  -1 -10   36.45    4.28
   2  -1 -10   30.38    3.69
   2   1 -10   34.17    3.80
   2   1  -9   12.37    2.45
   2  -1  -9   11.99    2.37
   2   1  -9   12.49    2.54
   2   1  -9   10.66    2.39
   2  -1  -9   11.32    2.19
   2  -1  -9    9.59    2.35
   2   1  -9    8.40    2.05
   2  -1  -8   12.36    2.43
   2  -1  -8   11.13    2.22
   2   1  -8   14.14    2.44
   2   1  -8   12.80    2.19
   2  -1  -8    9.80    2.12
   2   1  -8   11.03    2.08
   2  -1  -8   10.19    1.99
   2   1  -8    7.84    1.90
   2   1  -7   39.34    2.39
   2   1  -7   44.04    3.68
   2  -1  -7   44.19    3.83
   2  -1  -7   41.75    3.85
   2   1  -7   43.60    3.78
   2  -1  -7   48.55    3.85
   2   1  -7   50.64    3.87
   2  -1  -7   47.83    4.01
   2   1  -7   52.10    4.10
   2  -1  -6   37.37    3.21
   2   1  -6   37.14    2.25
   2  -1  -6   36.76    3.34
   2   1  -6   36.25    3.10
   2   1  -6   40.39    3.31
   2  -1  -6   39.83    3.26
   2  -1  -6   35.78    2.95
   2  -1  -6   38.68    3.26
   2   1  -6   38.24    3.23
   2   1  -6   39.82    3.17
   2   1  -5   16.72    1.82
   2  -1  -5   14.95    1.91
   2  -1  -5   15.92    1.97
   2  -1  -5   17.79    1.97
   2  -1  -5   16.15    1.73
   2   1  -5   13.90    0.88
   2  -1  -5   18.07    1.99
   2   1  -5   17.79    1.91
  -2   1   5   15.44    0.97
   2   1  -5   17.26    1.90
   2   1  -4  129.55    6.22
   2  -1  -4  136.86    6.02
   2  -1  -4  121.96    6.02
   2   1  -4  116.72    5.16
   2   1  -4  125.22    5.93
   2  -1  -4  129.30    6.15
   2  -1  -4  136.13    6.19
   2   1  -4  134.03    5.96
   2  -1  -3    9.79    1.28
   2   1  -3    9.08    1.35
  -2  -1   3    5.74    0.92
   2  -1  -3   10.57    1.31
   2   1  -3    6.35    1.12
   2  -1  -3    9.02    1.41
   2   1  -3    6.82    0.99
   2  -1  -3    9.72    1.35
   2  -1  -3    9.35    1.21
   2   1  -2    9.68    0.82
   2  -1  -2   13.26    1.21
   2  -1  -2   10.13    1.16
   2   1  -2   10.86    1.27
   2   1  -2    8.51    0.82
  -2  -1   2    9.50    0.99
   2   1  -1    1.15    0.51
   2  -1  -1    1.37    0.61
   2  -1  -1    1.74    0.54
   2   1  -1    0.59    0.19
  -2  -1   1    1.37    0.54
   2  -1   0   56.25    2.80
  -2  -1   0   53.69    2.85
   2   1   1   26.00    1.55
   2  -1   1   27.34    1.64
  -2  -1  -1   28.09    1.59
  -2  -1  -1   25.65    1.48
  -2  -1  -1   25.44    1.75
  -2   1  -1   24.52    1.52
   2   1   2   35.02    1.79
  -2  -1  -2   35.67    2.24
   2  -1   2   34.95    1.89
  -2   1  -2   31.44    2.07
  -2  -1  -2   32.55    2.13
  -2  -1  -2   33.70    2.07
   2  -1   3   10.38    0.91
  -2  -1  -3   11.72    1.58
   2   1   3   10.25    0.82
  -2  -1  -3   10.62    1.27
  -2  -1  -3   12.45    1.46
  -2   1  -3   10.47    1.49
  -2  -1  -4   18.78    2.18
   2  -1   4   20.93    1.25
  -2   1  -4   19.44    2.15
  -2   1  -4   17.15    1.33
  -2   1  -4   18.91    2.01
  -2  -1  -4   20.14    1.64
  -2  -1  -4   18.63    2.03
  -2  -1  -4   18.17    1.33
  -2   1  -5    6.13    1.93
  -2  -1  -5    7.04    2.12
  -2  -1  -5    5.18    1.76
  -2   1  -5    4.67    1.60
  -2   1  -5    3.86    1.40
  -2  -1  -5    4.19    0.96
  -2  -1  -5    4.94    1.70
  -2   1  -5    3.46    0.85
  -2  -1  -5    4.89    0.94
  -2   1  -6   80.64    5.91
  -2  -1  -6   85.42    6.11
  -2  -1  -6   83.74    5.74
  -2   1  -6   89.31    5.76
  -2  -1  -6   91.60    5.69
  -2   1  -6   86.19    5.50
  -2   1  -6   86.10    4.24
  -2   1  -6   91.70    4.52
  -2  -1  -6   91.35    4.52
  -2  -1  -7    4.51    2.32
  -2  -1  -7    2.60    1.78
  -2   1  -7    0.82    1.80
  -2   1  -7    2.41    1.47
  -2  -1  -7    1.91    0.82
  -2   1  -7    2.96    0.87
  -2  -1  -7    2.99    1.71
  -2  -1  -8   16.14    3.27
  -2   1  -8   12.64    2.98
  -2  -1  -8   14.20    2.85
  -2   1  -8   14.59    2.60
  -2  -1  -8   13.78    2.51
  -2   1  -8   13.84    1.66
  -2  -1  -9    3.57    2.23
  -2   1  -9    4.07    2.30
  -2  -1  -9    2.56    1.76
  -2   1  -9    4.72    1.76
  -2  -1  -9    6.53    2.23
  -2   1  -9    4.00    1.19
  -2   1 -10    7.35    2.58
  -2  -1 -10    7.61    2.49
  -2  -1 -10    9.57    2.90
  -2   1 -10    5.69    2.21
  -2  -1 -10    5.83    2.12
  -2  -1 -11    0.31    1.75
  -2   1 -11    0.48    1.71
  -2  -1 -12   25.74    1.82
  -2   1 -12   26.21    1.77
  -2   1 -12   23.55    1.73
  -2  -1 -12   24.73    1.80
  -2  -1 -12   21.69    1.72
  -2   1 -12   22.39    1.73
  -2  -1 -12   22.68    1.73
  -2  -1 -12   26.17    1.78
  -2   1 -12   24.03    1.71
  -2   1 -12   18.45    3.79
  -2  -1 -12   26.38    1.93
  -2   1 -12   24.84    1.87
  -2  -1 -12   22.86    1.75
  -2   1 -12   23.47    1.77
  -2   1 -12   27.17    1.76
  -2  -1 -12   26.75    1.81
  -2  -1 -12   24.01    1.57
  -2  -1 -13    4.78    1.05
  -2   1 -13    4.17    1.09
  -2  -1 -13    3.79    0.73
  -2   1 -13    5.24    1.04
  -2  -1 -13    5.54    1.11
  -2  -1 -13    5.11    0.99
  -2   1 -13    3.82    0.85
  -2   1 -13    3.27    1.89
  -2  -1 -13    3.04    0.98
  -2   1 -13    4.29    1.01
  -2  -1 -13    3.33    1.03
  -2   1 -13    4.46    1.08
  -2  -1 -13    5.36    1.22
  -2   1 -13    5.33    1.22
  -2  -1 -13    4.85    1.02
  -2  -1 -14    4.69    1.10
  -2   1 -14    5.48    1.14
  -2   1 -14    4.16    0.88
  -2  -1 -14    4.26    1.10
  -2   1 -14    3.81    1.02
  -2  -1 -14    5.03    0.96
  -2   1 -14    4.14    1.14
  -2  -1 -14    3.67    1.22
  -2  -1 -14    3.13    1.16
  -2   1 -14    3.54    1.03
  -2  -1 -14    4.30    1.10
  -2  -1 -14    3.25    1.12
  -2   1 -14    4.53    1.12
  -2  -1 -14    3.84    0.76
  -2  -1 -14    2.88    1.05
  -2   1 -14    3.10    1.14
  -2  -1 -15   -0.30    1.06
  -2  -1 -15    1.19    0.85
  -2   1 -15   -0.05    1.05
  -2  -1 -15    0.61    1.05
  -2  -1 -15    1.52    1.19
  -2  -1 -15    0.69    1.15
  -2   1 -15    1.41    1.17
  -2   1 -15    1.36    1.12
  -2  -1 -15   -1.52    0.90
  -2  -1 -15   -0.60    1.08
  -2  -1 -15    0.24    0.62
  -2  -1 -15    0.99    0.94
  -2   1 -15    0.82    0.97
  -2   1 -16    1.48    1.01
  -2  -1 -16    2.44    1.15
  -2  -1 -16    2.13    1.18
  -2   1 -16    3.12    1.19
  -2  -1 -16    1.36    0.82
  -2  -1 -16    2.42    1.14
  -2  -1 -16    1.71    0.66
  -2  -1 -16    0.73    0.90
  -2   1 -16    1.17    0.97
  -2  -1 -16    1.65    0.57
  -2   1 -17    1.84    0.79
  -2  -1 -17    2.50    1.10
  -2  -1 -17    0.20    0.70
  -2   1 -17    0.18    0.84
  -2   1 -17    1.14    0.61
  -2  -1 -17    0.35    0.84
  -2   1 -17    0.77    0.92
  -2  -1 -17    0.71    0.97
  -2  -1 -18    8.66    0.85
  -2   1 -18    9.96    0.87
  -2  -1 -18   10.12    0.97
  -2   1 -18    7.47    0.68
  -2   1 -18   11.04    0.99
  -2  -1 -18    9.75    1.06
  -2   1 -18   10.69    1.06
  -2  -1 -19    2.63    0.52
  -2   1 -19    1.83    0.49
   2   2 -20   -0.38    0.39
   2   2 -19    8.83    0.67
   2  -2 -19   12.89    1.01
   2   2 -19   11.54    1.02
   2   2 -19    9.84    0.74
   2  -2 -19   12.00    0.82
   2  -2 -19   12.02    0.84
   2   2 -19   11.21    0.72
   2  -2 -18    5.54    0.85
   2   2 -18    3.19    0.69
   2   2 -18    6.00    0.95
   2  -2 -18    4.82    1.02
   2   2 -18    4.51    0.97
   2   2 -18    4.48    0.70
   2  -2 -18    5.11    0.81
   2   2 -18    4.30    0.65
   2  -2 -17    3.73    0.68
   2  -2 -17    3.28    1.09
   2   2 -17    2.62    0.97
   2   2 -17    3.47    0.82
   2  -2 -17    2.25    0.87
   2  -2 -17    6.10    0.91
   2  -2 -17    3.17    1.15
   2   2 -17    3.22    1.14
   2  -2 -17    3.31    0.85
   2   2 -17    2.62    0.75
   2  -2 -17    2.16    0.74
   2  -2 -16    2.69    0.84
   2  -2 -16    1.90    0.74
   2  -2 -16    2.01    1.04
   2   2 -16    1.99    0.99
   2  -2 -16    1.50    0.61
   2   2 -16    1.77    0.83
   2  -2 -16    0.52    1.01
   2   2 -16    3.72    1.25
   2  -2 -16    3.26    1.19
   2  -2 -16    3.24    0.92
   2   2 -16    1.75    0.60
   2  -2 -16    1.75    1.11
   2  -2 -16    3.42    0.99
   2  -2 -16    3.13    0.93
   2   2 -16    2.58    0.78
   2  -2 -16    3.08    0.82
   2  -2 -15   20.99    1.57
   2   2 -15   20.73    1.47
   2  -2 -15   19.04    1.46
   2  -2 -15   18.33    1.51
   2  -2 -15   17.00    1.65
   2   2 -15   19.73    1.49
   2  -2 -15   17.58    1.42
   2  -2 -15   17.13    1.70
   2  -2 -15   17.97    1.59
   2  -2 -15   17.11    1.51
   2   2 -15   15.85    1.31
   2   2 -15   18.00    1.74
   2  -2 -15   18.09    1.58
   2  -2 -15   16.97    1.70
   2  -2 -15   17.42    1.65
   2   2 -15   19.13    1.54
   2  -2 -15   17.22    1.33
   2   2 -15   18.49    1.62
   2  -2 -14    0.22    1.04
   2  -2 -14    1.20    0.82
   2   2 -14    0.66    0.94
   2   2 -14    0.53    0.66
   2  -2 -14    1.56    0.86
   2   2 -14    0.50    0.70
   2  -2 -14    0.94    0.76
   2   2 -14    0.60    0.82
   2  -2 -14    1.17    0.68
   2   2 -14    0.54    0.83
   2  -2 -14    0.45    0.88
   2   2 -14    0.82    0.74
   2   2 -14    0.82    0.57
   2  -2 -14    0.58    0.70
   2  -2 -14    1.13    0.94
   2  -2 -14   -0.16    0.81
   2   2 -14    0.60    0.70
   2  -2 -14   -0.26    0.83
   2  -2 -13   38.98    2.14
   2   2 -13   32.17    4.18
   2  -2 -13   39.03    2.32
   2   2 -13   38.63    2.32
   2  -2 -13   37.39    2.35
   2   2 -13   32.56    2.04
   2   2 -13   39.39    2.25
   2  -2 -13   37.09    2.21
   2   2 -13   36.38    2.13
   2  -2 -13   35.96    2.16
   2   2 -13   37.19    2.14
   2  -2 -13   36.21    2.29
   2  -2 -13   35.01    2.22
   2   2 -13   34.65    2.11
   2   2 -13   35.44    2.17
   2  -2 -13   31.75    1.98
   2  -2 -13   36.13    2.15
   2   2 -13   35.66    1.95
   2  -2 -13   36.05    2.23
   2  -2 -13   30.23    4.47
   2   2 -13   36.93    5.13
   2  -2 -12   30.92    1.97
   2   2 -12   26.88    1.86
   2   2 -12   19.70    3.48
   2   2 -12   22.43    3.35
   2  -2 -12   25.27    4.04
   2   2 -12   26.37    1.78
   2   2 -12   25.95    1.72
   2  -2 -12   25.14    1.73
   2  -2 -12   25.79    1.66
   2  -2 -12   25.94    1.73
   2   2 -12   32.55    1.88
   2  -2 -12   26.13    1.83
   2  -2 -11   -1.20    2.36
   2   2 -11    2.18    1.85
   2   2 -11   -2.68    2.20
   2   2 -11    0.49    1.35
   2  -2 -11    0.96    1.42
   2   2 -10    1.22    1.45
   2  -2 -10    2.17    1.96
   2   2 -10   -1.04    2.11
   2  -2 -10   -1.96    1.76
   2   2 -10   -0.74    1.56
   2  -2  -9   62.31    5.44
   2   2  -9   61.32    5.26
   2   2  -9   67.60    5.48
   2  -2  -9   67.69    5.27
   2   2  -9   63.14    5.00
   2   2  -8   15.17    2.46
   2   2  -8   15.57    2.43
   2  -2  -8   15.00    2.55
   2   2  -8   16.00    2.42
   2  -2  -8   13.09    2.22
   2   2  -8   13.86    2.23
   2  -2  -7   52.03    4.20
   2   2  -7   53.55    4.19
   2   2  -7   52.19    3.03
   2   2  -7   52.26    4.00
   2  -2  -7   52.43    4.27
   2  -2  -7   47.63    3.99
   2  -2  -7   48.57    4.09
   2   2  -7   50.86    3.97
   2   2  -7   52.70    4.12
   2  -2  -6  104.42    5.96
   2   2  -6  107.72    5.68
   2  -2  -6  110.60    6.09
   2  -2  -6  105.31    5.81
   2  -2  -6  105.73    5.36
   2   2  -6  104.62    5.78
   2   2  -6   95.92    3.89
   2   2  -6  111.95    5.91
  -2   2   6   93.95    3.81
   2  -2  -5   12.34    1.94
   2   2  -5   12.09    1.64
   2  -2  -5   11.37    1.82
   2  -2  -5   15.93    1.93
   2  -2  -5   13.39    1.62
   2   2  -5   13.32    1.76
   2   2  -5   14.60    1.86
   2   2  -5   11.93    1.00
   2  -2  -4   34.37    2.33
   2   2  -4   28.14    1.82
   2   2  -4   30.42    2.32
   2  -2  -4   30.96    2.47
   2   2  -4   29.74    2.21
   2  -2  -4   32.72    2.19
   2  -2  -4   34.71    2.64
   2   2  -3  170.34    7.87
   2   2  -3  171.79    7.18
   2   2  -3  172.90    7.33
   2  -2  -3  179.31    7.56
   2  -2  -3  175.53    7.36
   2   2  -2   20.93    1.78
   2   2  -2   19.24    1.37
   2   2  -2   21.15    1.56
  -2  -2   2   20.78    1.58
   2  -2  -2   21.82    1.65
   2  -2  -2   21.37    1.61
   2  -2  -2   19.93    1.47
   2   2  -1  348.08   13.44
  -2  -2   1  328.87   13.39
   2  -2  -1  340.21   12.83
   2  -2  -1  353.13   13.38
   2   2   0  107.75    4.64
  -2  -2   0  110.62    4.94
   2  -2   0  105.38    4.76
  -2  -2   0  102.15    4.13
   2   2   1   27.52    1.59
   2  -2   1   28.79    1.85
  -2  -2  -1   29.76    1.73
  -2  -2  -1   30.98    2.06
   2  -2   2   41.14    2.29
  -2  -2  -2   40.17    2.53
  -2  -2  -2   38.90    2.49
  -2   2  -2   41.04    2.50
   2  -2   3  345.95   13.71
  -2  -2  -3  365.64   14.56
  -2  -2  -3  361.70   14.21
  -2   2  -3  345.04   14.35
  -2  -2  -3  367.87   14.38
  -2   2  -4  131.57    6.86
   2  -2   4  133.36    5.57
  -2  -2  -4  129.67    6.93
  -2  -2  -4  130.86    6.74
  -2  -2  -4  133.16    6.54
  -2   2  -4  124.53    6.44
  -2  -2  -4  125.33    6.03
  -2  -2  -5  106.20    6.88
  -2   2  -5  110.75    6.82
  -2  -2  -5  119.25    6.71
   2  -2   5  129.66    5.23
  -2  -2  -5  117.99    6.56
  -2   2  -5  122.06    5.55
  -2   2  -5  116.49    6.50
  -2  -2  -6    1.95    1.58
  -2   2  -6    3.83    1.57
   2  -2   6    4.37    0.56
  -2  -2  -6    1.84    1.44
   2   2   6    3.94    0.79
  -2  -2  -6    4.39    1.55
  -2   2  -6    4.46    1.48
  -2   2  -6    4.49    0.89
  -2   2  -7   27.26    3.63
  -2  -2  -7   30.63    3.79
  -2  -2  -7   28.53    3.48
  -2  -2  -7   29.03    3.38
  -2   2  -7   28.68    3.23
  -2   2  -7   27.07    2.32
  -2  -2  -8   12.34    2.81
  -2   2  -8   14.53    2.92
  -2  -2  -8   12.06    2.61
  -2  -2  -8   10.50    2.42
  -2   2  -8   12.27    2.44
  -2   2  -8   12.36    1.66
  -2  -2  -9   63.63    6.21
  -2   2  -9   65.35    6.15
  -2  -2  -9   68.61    6.01
  -2  -2  -9   62.67    5.69
  -2   2  -9   62.38    5.52
  -2   2  -9   63.91    4.35
  -2  -2 -10   14.29    3.23
  -2   2 -10   14.65    2.90
  -2  -2 -10   14.27    3.05
  -2  -2 -11   21.45    3.87
  -2   2 -11   22.94    4.04
  -2  -2 -12    5.88    1.07
  -2   2 -12    5.48    1.02
  -2  -2 -12    6.41    1.08
  -2   2 -12    6.20    1.07
  -2  -2 -12    5.49    1.04
  -2  -2 -12    5.70    1.02
  -2   2 -12    6.64    1.01
  -2  -2 -12    6.26    0.98
  -2  -2 -12    5.70    0.89
  -2   2 -12    5.36    2.54
  -2  -2 -12    6.35    1.19
  -2   2 -12    9.98    1.31
  -2   2 -12    4.75    0.78
  -2  -2 -12    6.89    1.05
  -2   2 -12    5.91    1.00
  -2  -2 -12    5.30    0.84
  -2  -2 -12    6.37    1.03
  -2  -2 -12    7.46    1.11
  -2  -2 -13    7.83    0.99
  -2   2 -13   13.14    1.41
  -2  -2 -13   11.53    1.34
  -2  -2 -13   11.39    1.32
  -2   2 -13   13.52    1.45
  -2  -2 -13   11.52    1.33
  -2  -2 -13   10.77    1.17
  -2  -2 -13   13.26    1.39
  -2   2 -13   11.85    1.33
  -2   2 -13    6.87    2.72
  -2   2 -13   14.97    1.47
  -2  -2 -13   12.10    1.47
  -2   2 -13   11.77    1.35
  -2   2 -13   10.26    1.02
  -2  -2 -13    8.79    1.23
  -2  -2 -13   12.50    1.35
  -2  -2 -13   11.41    1.30
  -2  -2 -14    4.41    1.05
  -2   2 -14    4.29    1.06
  -2  -2 -14    3.70    1.00
  -2  -2 -14    3.84    1.04
  -2   2 -14    4.27    1.12
  -2  -2 -14    3.85    1.20
  -2  -2 -14    3.24    1.19
  -2   2 -14    3.88    1.05
  -2  -2 -14    3.04    1.05
  -2   2 -14    3.02    0.71
  -2  -2 -14    4.35    1.10
  -2   2 -14    4.00    1.10
  -2  -2 -14    3.15    0.75
  -2  -2 -14    1.39    1.07
  -2   2 -14    4.46    1.16
  -2  -2 -15   37.94    2.31
  -2  -2 -15   36.65    2.41
  -2  -2 -15   36.84    2.44
  -2  -2 -15   38.80    2.58
  -2   2 -15   38.96    2.45
  -2  -2 -15   42.11    2.54
  -2   2 -15   40.71    2.48
  -2  -2 -15   40.29    2.29
  -2  -2 -15   41.54    2.50
  -2   2 -15   41.40    2.36
  -2  -2 -15   39.73    2.33
  -2  -2 -15   36.46    2.10
  -2  -2 -16    3.84    1.17
  -2   2 -16    4.80    1.13
  -2  -2 -16    3.00    1.21
  -2  -2 -16    3.34    1.01
  -2   2 -16    4.38    1.08
  -2  -2 -16    4.73    0.73
  -2  -2 -16    3.70    1.19
  -2  -2 -16    2.97    0.87
  -2  -2 -17    6.21    1.20
  -2   2 -17    2.88    0.78
  -2  -2 -17    5.25    0.85
  -2   2 -17    7.09    1.11
  -2  -2 -17    6.28    1.13
  -2   2 -17    6.68    1.05
  -2   2 -17    5.74    0.78
  -2  -2 -17    6.51    0.99
  -2  -2 -18    0.36    0.52
  -2   2 -18    1.31    0.61
  -2  -2 -18    2.28    0.80
  -2   2 -18    2.36    0.76
  -2  -2 -18   -0.32    0.64
  -2   2 -18    0.45    0.43
  -2   2 -18    1.54    0.68
  -2  -2 -19    7.34    0.66
  -2   2 -19    6.60    0.67
  -2   2 -19    7.14    0.57
   2   3 -20    0.35    0.36
   2  -3 -19    2.05    0.55
   2   3 -19    0.67    0.61
   2  -3 -19    0.61    0.62
   2   3 -19    1.01    0.38
   2   3 -19    0.70    0.43
   2  -3 -19    1.06    0.49
   2  -3 -18    1.93    0.77
   2   3 -18    1.65    0.52
   2  -3 -18    2.91    0.74
   2  -3 -18    2.29    0.91
   2   3 -18    2.06    0.92
   2   3 -18    0.78    0.54
   2   3 -18    3.90    0.81
   2   3 -18    1.83    0.67
   2  -3 -17   12.44    1.05
   2  -3 -17   13.96    1.22
   2  -3 -17   12.03    1.30
   2  -3 -17   13.10    1.25
   2   3 -17   14.69    1.14
   2  -3 -17   12.97    1.25
   2  -3 -17   13.89    1.48
   2  -3 -17   15.35    1.25
   2   3 -17   13.94    1.23
   2   3 -17   14.02    1.29
   2  -3 -17   15.70    1.46
   2  -3 -16   16.56    1.43
   2  -3 -16   16.48    1.29
   2   3 -16   15.56    1.44
   2   3 -16   15.30    1.41
   2  -3 -16   15.74    1.56
   2  -3 -16   13.91    1.43
   2  -3 -16   15.96    1.25
   2  -3 -16   17.08    1.47
   2  -3 -16   16.32    1.68
   2   3 -16   14.46    1.19
   2  -3 -16   14.37    1.60
   2  -3 -16   17.04    1.48
   2  -3 -16   16.89    1.43
   2   3 -16   16.73    1.29
   2  -3 -16   14.62    1.40
   2  -3 -15   28.58    1.92
   2   3 -15   28.38    1.75
   2  -3 -15   28.67    1.91
   2  -3 -15   30.59    1.84
   2  -3 -15   29.61    2.10
   2  -3 -15   27.66    1.85
   2   3 -15   26.46    1.64
   2  -3 -15   27.90    1.96
   2  -3 -15   30.07    2.14
   2  -3 -15   29.08    1.98
   2   3 -15   25.63    1.73
   2   3 -15   30.97    2.13
   2  -3 -15   28.76    2.17
   2  -3 -15   27.91    2.01
   2  -3 -15   27.33    2.00
   2   3 -15   27.64    1.93
   2   3 -15   27.13    1.89
   2  -3 -14    3.74    1.02
   2   3 -14    4.43    1.07
   2  -3 -14    2.97    1.09
   2   3 -14    3.07    0.85
   2  -3 -14    4.10    0.99
   2  -3 -14    2.83    1.08
   2  -3 -14    2.06    0.82
   2  -3 -14    3.23    0.81
   2   3 -14    3.43    1.01
   2  -3 -14    3.67    1.06
   2   3 -14    2.68    0.87
   2   3 -14    3.08    0.66
   2  -3 -14    2.70    0.84
   2  -3 -14    3.04    1.05
   2  -3 -14    2.60    0.88
   2   3 -14    2.91    0.74
   2  -3 -14    2.65    0.92
   2  -3 -13    0.84    0.90
   2  -3 -13    0.88    0.85
   2   3 -13    0.05    0.89
   2   3 -13    1.09    0.72
   2   3 -13   -0.98    1.91
   2   3 -13   -3.82    1.58
   2  -3 -13    0.47    0.75
   2  -3 -13    0.03    0.78
   2   3 -13    1.18    0.74
   2  -3 -13    0.56    0.80
   2   3 -13    1.16    0.82
   2  -3 -13    0.98    0.70
   2  -3 -13    1.17    0.88
   2  -3 -13   -4.50    2.20
   2  -3 -13    1.33    0.74
   2  -3 -13   -0.80    0.92
   2  -3 -12   11.78    1.29
   2  -3 -12   13.62    1.38
   2   3 -12   11.86    1.23
   2   3 -12   14.17    1.22
   2   3 -12   11.28    2.35
   2   3 -12   12.77    3.01
   2  -3 -12   13.34    1.33
   2  -3 -12   10.99    1.14
   2  -3 -12   11.48    2.89
   2  -3 -12   13.19    1.27
   2   3 -12   13.94    1.26
   2  -3 -12   14.61    1.22
   2  -3 -12   12.29    1.18
   2   3 -12   15.59    1.34
   2  -3 -12   13.09    1.22
   2  -3 -11   99.38    8.03
   2   3 -11  105.78    7.92
   2   3 -11  101.62    7.90
   2   3 -11  104.51    7.40
   2  -3 -10   56.09    5.56
   2   3 -10   61.33    5.47
   2   3 -10   56.13    5.39
   2   3 -10   57.95    5.05
   2   3  -9   75.62    5.73
   2  -3  -9   74.23    5.89
   2   3  -9   65.87    5.50
   2  -3  -9   66.51    5.47
   2   3  -9   67.60    5.25
   2  -3  -8    3.85    1.58
   2   3  -8    3.72    1.50
   2   3  -8    3.92    1.50
   2  -3  -8    5.61    1.74
   2   3  -8    4.93    0.84
   2   3  -8    6.60    1.84
   2  -3  -7    8.85    1.42
   2   3  -7   10.88    1.90
   2  -3  -7   12.00    2.12
   2   3  -7   11.19    1.95
   2  -3  -7    6.61    1.78
   2   3  -7   10.38    2.01
   2   3  -7    8.55    1.25
   2  -3  -6   51.79    4.04
   2  -3  -6   49.71    3.87
   2  -3  -6   51.93    3.36
   2   3  -6   53.60    2.62
   2   3  -6   56.55    3.95
   2   3  -6   56.79    3.96
   2  -3  -5  257.75   11.20
   2  -3  -5  257.22   11.25
   2  -3  -5  244.02   10.25
   2  -3  -5  249.08   11.09
   2  -3  -5  254.11   10.52
   2   3  -5  242.98    9.89
   2   3  -5  248.01   10.93
   2   3  -4   47.79    2.69
   2   3  -4   46.42    3.02
   2  -3  -4   47.22    3.17
   2  -3  -4   52.16    2.90
   2   3  -3  159.03    7.06
   2   3  -3  157.30    7.01
   2  -3  -3  175.39    7.16
   2  -3  -3  163.74    7.24
   2  -3  -3  167.22    7.19
   2   3  -2    4.93    0.90
   2  -3  -2    6.60    1.03
   2   3  -1   41.93    2.62
   2   3  -1   42.30    2.57
   2  -3  -1   40.61    2.56
   2   3   0   77.32    3.75
   2   3   0   75.94    3.91
   2  -3   0   76.04    3.87
   2   3   1  195.13    7.68
  -2  -3  -1  192.12    8.34
   2   3   1  187.24    8.20
   2  -3   1  192.86    8.08
  -2  -3  -1  186.33    7.75
   2   3   2    5.14    0.57
   2  -3   2    4.66    0.84
  -2  -3  -2    5.08    0.95
   2   3   2    4.34    0.96
   2  -3   3    3.58    0.76
  -2  -3  -3    4.09    1.11
   2   3   3    3.27    0.89
  -2   3  -3    3.67    1.03
   2  -3   4    6.06    0.90
  -2  -3  -4    6.34    1.55
  -2   3  -4    6.74    1.60
  -2  -3  -4    5.94    1.43
  -2   3  -4    7.29    1.36
   2   3   4    6.94    1.06
  -2   3  -5  124.45    7.36
  -2  -3  -5  133.70    7.28
   2  -3   5  139.13    5.97
  -2  -3  -5  134.48    7.66
   2   3   5  133.65    6.32
  -2  -3  -5  139.54    7.20
  -2   3  -5  123.58    6.99
  -2   3  -6  130.95    8.12
  -2  -3  -6  132.44    8.29
   2  -3   6  150.43    6.28
  -2  -3  -6  154.58    8.26
  -2   3  -6  136.19    7.67
  -2  -3  -6  139.73    7.98
  -2   3  -6  144.32    6.78
   2   3   6  146.91    6.75
  -2   3  -7  180.22   10.43
  -2  -3  -7  184.00   10.66
  -2  -3  -7  183.37   10.24
  -2  -3  -7  198.10   10.34
  -2   3  -7  187.13   10.02
  -2   3  -7  199.60    8.83
  -2  -3  -8   22.09    3.56
  -2   3  -8   19.62    3.35
  -2  -3  -8   20.34    3.34
  -2   3  -8   22.35    3.17
  -2   3  -8   21.64    2.26
  -2  -3  -9    2.36    2.40
  -2   3  -9    3.83    2.31
  -2  -3  -9    3.39    2.17
  -2   3  -9    1.87    1.11
  -2   3  -9    1.37    1.73
  -2  -3 -10    4.04    2.33
  -2   3 -10    2.59    1.73
  -2  -3 -11   82.76    7.57
  -2   3 -11   86.85    7.47
  -2  -3 -12   50.80    2.93
  -2  -3 -12   46.69    2.73
  -2   3 -12   48.95    2.72
  -2   3 -12   48.68    2.60
  -2   3 -12   46.92    5.84
  -2   3 -12   52.60    2.79
  -2   3 -12   55.70    2.86
  -2  -3 -12   53.77    2.89
  -2  -3 -12   50.82    2.87
  -2  -3 -12   52.41    2.83
  -2  -3 -12   55.42    2.86
  -2   3 -12   55.11    2.75
  -2  -3 -12   49.27    2.72
  -2  -3 -12   40.13    5.55
  -2  -3 -12   48.56    2.59
  -2  -3 -12   53.15    2.75
  -2  -3 -12   52.39    2.84
  -2  -3 -13   55.55    2.80
  -2  -3 -13   54.87    3.02
  -2   3 -13   53.81    2.96
  -2   3 -13   55.07    3.06
  -2  -3 -13   58.85    3.09
  -2  -3 -13   53.59    3.00
  -2  -3 -13   54.77    3.00
  -2  -3 -13   54.51    2.86
  -2   3 -13   48.96    6.08
  -2  -3 -13   57.32    3.19
  -2   3 -13   53.01    2.95
  -2  -3 -13   49.83    2.91
  -2   3 -13   50.65    2.71
  -2   3 -13   52.62    2.91
  -2  -3 -13   63.38    3.11
  -2  -3 -13   59.98    2.94
  -2  -3 -14    9.63    1.39
  -2  -3 -14   10.48    1.29
  -2   3 -14   11.20    1.34
  -2  -3 -14    7.94    1.04
  -2  -3 -14    9.37    1.30
  -2  -3 -14   10.05    1.32
  -2   3 -14    9.01    1.33
  -2  -3 -14   11.00    1.48
  -2  -3 -14    8.19    1.45
  -2   3 -14    9.67    1.26
  -2   3 -14    8.50    1.00
  -2  -3 -14    8.88    1.35
  -2  -3 -14    8.75    1.17
  -2   3 -14   10.69    1.42
  -2  -3 -14   11.11    1.14
  -2  -3 -14   11.88    1.43
  -2  -3 -15    1.03    0.90
  -2   3 -15    0.27    0.94
  -2  -3 -15    1.12    0.61
  -2  -3 -15    3.53    1.08
  -2  -3 -15    2.81    1.10
  -2   3 -15    1.56    0.99
  -2  -3 -15    2.85    1.25
  -2  -3 -15    2.57    1.13
  -2   3 -15    0.66    0.58
  -2   3 -15    3.36    1.15
  -2  -3 -15    1.00    0.81
  -2  -3 -15    0.46    1.09
  -2  -3 -15    1.31    0.74
  -2  -3 -15    1.95    1.13
  -2   3 -16    5.83    1.09
  -2  -3 -16    5.36    1.03
  -2  -3 -16    8.42    1.41
  -2   3 -16    7.16    1.17
  -2  -3 -16    6.96    1.25
  -2  -3 -16    6.67    1.35
  -2  -3 -16    5.52    0.93
  -2  -3 -16    7.13    1.33
  -2  -3 -16    7.68    0.91
  -2  -3 -16    8.18    1.11
  -2  -3 -17   28.59    1.71
  -2  -3 -17   30.98    2.01
  -2  -3 -17   29.25    1.97
  -2   3 -17   31.09    1.83
  -2   3 -17   29.83    1.67
  -2  -3 -17   29.48    1.79
  -2   3 -17   31.01    1.88
  -2  -3 -17   31.37    1.97
  -2   3 -18   10.90    0.94
  -2  -3 -18    9.61    0.87
  -2   3 -18   11.94    0.86
  -2  -3 -18   12.19    0.99
  -2   3 -18   11.96    1.00
  -2   3 -18   12.12    1.06
  -2  -3 -18   13.11    1.12
  -2   3 -19    6.98    0.57
  -2  -3 -19    8.32    0.65
  -2   3 -19    6.74    0.51
  -2   3 -19    8.71    0.67
   2   4 -20    8.09    0.60
   2   4 -19   -1.12    0.37
   2   4 -19   -0.88    0.60
   2  -4 -19    0.81    0.53
   2  -4 -19    0.58    0.51
   2   4 -19   -0.20    0.41
   2   4 -18   23.46    1.43
   2   4 -18   23.84    1.47
   2   4 -18   24.52    1.41
   2   4 -18   24.66    1.60
   2  -4 -18   24.56    1.62
   2  -4 -18   22.33    1.45
   2   4 -18   23.16    1.27
   2  -4 -18   23.50    1.52
   2  -4 -17    1.50    0.79
   2  -4 -17    3.05    1.04
   2   4 -17    1.11    0.80
   2   4 -17    0.55    0.79
   2  -4 -17    0.86    0.61
   2  -4 -17   -0.04    1.01
   2  -4 -17    1.23    0.81
   2  -4 -17    1.25    1.04
   2   4 -17    1.40    0.62
   2  -4 -17   -0.01    0.91
   2  -4 -17    2.86    0.87
   2  -4 -16    0.96    0.82
   2  -4 -16    1.07    0.63
   2   4 -16    0.43    0.88
   2   4 -16    1.44    0.89
   2  -4 -16    0.96    1.00
   2  -4 -16    0.53    0.66
   2  -4 -16   -0.25    0.90
   2  -4 -16    2.76    1.13
   2   4 -16    0.14    0.69
   2  -4 -16    1.65    0.88
   2  -4 -16    0.90    1.10
   2   4 -16    1.92    0.66
   2  -4 -16    1.65    0.91
   2  -4 -16    0.59    0.84
   2  -4 -15    0.43    0.67
   2  -4 -15   -1.60    0.90
   2   4 -15    0.41    0.85
   2   4 -15    1.06    0.94
   2  -4 -15    0.90    1.01
   2   4 -15    0.46    0.58
   2  -4 -15   -0.22    0.75
   2  -4 -15    1.59    1.13
   2  -4 -15    1.10    1.09
   2   4 -15    1.66    1.09
   2  -4 -15   -0.48    0.98
   2   4 -15    0.45    0.74
   2  -4 -15    0.43    0.84
   2  -4 -15   -0.91    1.15
   2  -4 -15    0.54    0.92
   2   4 -15   -0.21    0.64
   2  -4 -15   -1.28    1.00
   2  -4 -14   63.04    3.17
   2  -4 -14   64.91    3.38
   2   4 -14   64.00    3.32
   2  -4 -14   64.87    3.39
   2   4 -14   57.74    3.07
   2  -4 -14   62.81    3.33
   2  -4 -14   59.90    3.20
   2  -4 -14   66.70    3.13
   2  -4 -14   61.95    3.22
   2  -4 -14   65.72    3.40
   2   4 -14   60.54    2.98
   2  -4 -14   59.80    3.19
   2  -4 -14   66.07    3.35
   2   4 -14   66.12    3.24
   2  -4 -14   63.32    3.28
   2   4 -14   61.43    3.15
   2  -4 -13    0.55    0.91
   2  -4 -13    0.43    0.72
   2  -4 -13    0.49    0.63
   2  -4 -13    0.60    0.82
   2  -4 -13    0.35    0.81
   2   4 -13    0.23    0.71
   2   4 -13    0.08    0.79
   2  -4 -13    1.05    0.82
   2  -4 -13    0.12    0.87
   2  -4 -13    3.52    2.09
   2   4 -13    0.10    1.89
   2   4 -13    2.28    1.52
   2   4 -13    1.36    0.80
   2  -4 -13   -0.14    0.89
   2  -4 -13    0.67    0.87
   2   4 -13    0.72    0.77
   2  -4 -13    0.44    0.74
   2   4 -12   68.44    3.35
   2  -4 -12   67.72    3.41
   2  -4 -12   67.59    3.49
   2   4 -12   65.15    3.20
   2   4 -12   58.37    6.25
   2  -4 -12   68.31    3.45
   2  -4 -12   66.27    3.29
   2  -4 -12   67.00    3.33
   2   4 -12   65.65    6.37
   2  -4 -12   67.66    6.78
   2   4 -12   63.67    3.20
   2  -4 -12   67.00    3.29
   2  -4 -12   64.73    3.21
   2   4 -12   60.82    5.88
   2  -4 -12   69.38    3.29
   2  -4 -12   68.99    3.36
   2  -4 -12   67.14    3.30
   2   4 -11    0.25    1.56
   2  -4 -11    2.24    2.01
   2   4 -11    2.26    1.93
   2   4 -11    5.05    1.75
   2   4 -10   22.24    3.44
   2  -4 -10   22.88    3.59
   2   4 -10   28.54    3.81
   2   4 -10   25.92    3.35
   2   4  -9    0.85    1.25
   2   4  -9    0.94    1.56
   2  -4  -9    0.37    1.62
   2   4  -9    1.21    1.50
   2   4  -8  178.41    9.80
   2   4  -8  178.59    9.55
   2   4  -8  194.77    9.99
   2   4  -8  185.12    8.63
   2  -4  -8  171.53   10.09
   2   4  -7   14.13    2.26
   2   4  -7   13.51    2.04
   2  -4  -7   12.70    1.56
   2  -4  -7   11.95    2.26
   2   4  -7   15.00    1.76
   2   4  -6  116.73    5.22
   2   4  -6  117.25    6.50
   2  -4  -6  117.31    5.78
   2  -4  -6  113.93    5.50
   2  -4  -6  116.87    6.79
   2   4  -5    7.49    1.44
   2   4  -5    7.54    0.99
   2  -4  -5    9.57    1.27
   2  -4  -5    9.00    1.17
   2  -4  -5    8.30    1.70
   2  -4  -4   49.95    3.04
   2  -4  -4   49.78    3.19
   2   4  -4   53.01    3.36
   2   4  -4   54.62    3.06
   2  -4  -3    2.78    0.84
   2   4  -3    2.86    0.84
   2  -4  -2  274.48   11.26
   2   4  -2  266.79   11.20
   2  -4  -1   29.67    2.27
   2   4  -1   32.35    2.31
  -2   4   0   17.59    1.78
   2  -4   0   17.07    1.77
   2   4   0   16.67    1.78
  -2   4  -1   95.78    5.03
   2   4   1  100.22    5.03
  -2   4  -2  436.07   17.40
  -2   4  -2  428.51   16.14
  -2  -4  -2  439.69   17.03
   2   4   2  430.93   17.18
  -2   4  -3    2.30    1.18
  -2  -4  -3    1.19    1.04
  -2  -4  -3    0.80    0.94
  -2   4  -3    1.57    0.54
  -2   4  -3    1.77    1.01
   2   4   3    1.22    0.86
  -2  -4  -4  694.73   28.61
  -2   4  -4  713.22   28.46
  -2  -4  -4  758.00   28.47
  -2   4  -4  724.49   27.48
   2   4   4  719.50   27.77
  -2   4  -4  723.34   28.20
  -2  -4  -5    6.07    1.60
  -2  -4  -5    6.23    1.76
  -2   4  -5    4.95    1.50
  -2   4  -5    6.51    1.20
  -2   4  -5    6.89    1.55
   2   4   5    5.95    1.13
   2  -4   6   14.63    1.48
  -2  -4  -6   15.83    2.88
  -2   4  -6   11.86    2.41
  -2  -4  -6   16.58    2.85
   2   4   6   17.42    1.79
  -2   4  -6   14.36    2.40
  -2  -4  -7   15.94    2.88
  -2  -4  -7   16.18    3.06
  -2   4  -7   16.23    2.85
  -2   4  -7   14.52    2.39
  -2   4  -7   14.61    1.78
  -2   4  -8  150.67    9.31
  -2  -4  -8  148.99    9.47
  -2  -4  -8  154.50    9.35
  -2   4  -8  148.18    7.55
  -2   4  -8  134.14    8.60
  -2  -4  -9   10.90    2.96
  -2  -4  -9    8.68    2.83
  -2   4  -9   11.06    2.84
  -2   4  -9   10.73    2.60
  -2   4  -9   10.64    1.69
  -2  -4 -10  118.41    9.00
  -2   4 -10  127.11    8.87
  -2   4 -11    7.78    1.00
  -2  -4 -11    7.00    1.07
  -2   4 -11    7.34    1.05
  -2  -4 -11    6.64    1.03
  -2  -4 -11    8.26    1.12
  -2  -4 -11    7.85    1.03
  -2  -4 -11    7.07    2.80
  -2   4 -11    4.58    2.23
  -2  -4 -11    7.82    1.18
  -2  -4 -11    7.79    1.05
  -2  -4 -11    7.81    1.02
  -2  -4 -12   -0.42    0.68
  -2   4 -12    0.91    0.60
  -2  -4 -12    0.92    0.91
  -2   4 -12    0.83    0.65
  -2  -4 -12    1.02    0.79
  -2   4 -12    1.02    0.81
  -2   4 -12    1.59    1.71
  -2   4 -12    2.18    0.88
  -2  -4 -12    1.48    0.72
  -2  -4 -12    0.74    0.91
  -2  -4 -12    0.87    0.78
  -2   4 -12    1.08    0.60
  -2  -4 -12    0.72    0.75
  -2  -4 -12    0.71    0.76
  -2  -4 -12    1.11    0.87
  -2  -4 -12    2.30    2.57
  -2  -4 -12    0.52    0.72
  -2  -4 -12   -0.04    0.82
  -2  -4 -12    0.89    0.73
  -2  -4 -13   -0.22    0.97
  -2  -4 -13    1.07    0.84
  -2  -4 -13    0.59    0.77
  -2  -4 -13   -0.18    0.94
  -2  -4 -13    0.51    0.88
  -2   4 -13    1.95    0.89
  -2  -4 -13   -0.93    1.11
  -2   4 -13    0.32    0.84
  -2   4 -13    0.25    0.68
  -2  -4 -13    0.01    0.80
  -2  -4 -13    0.76    0.94
  -2  -4 -13   -0.15    0.79
  -2   4 -13    1.57    0.98
  -2  -4 -13   -0.15    0.76
  -2  -4 -13    0.30    0.81
  -2  -4 -13    1.59    1.03
  -2  -4 -14   65.47    3.32
  -2  -4 -14   65.52    3.59
  -2  -4 -14   71.98    3.59
  -2  -4 -14   68.07    3.39
  -2  -4 -14   72.19    3.57
  -2  -4 -14   73.42    3.65
  -2  -4 -14   69.35    3.74
  -2   4 -14   65.80    3.47
  -2   4 -14   69.58    3.28
  -2   4 -14   65.15    3.40
  -2  -4 -14   73.43    3.64
  -2  -4 -14   69.08    3.44
  -2   4 -14   79.98    3.65
  -2  -4 -14   69.17    3.57
  -2   4 -14   72.38    3.45
  -2  -4 -14   64.10    3.36
  -2  -4 -15    1.37    0.84
  -2   4 -15    0.56    0.90
  -2  -4 -15    1.74    0.76
  -2  -4 -15    1.36    1.06
  -2  -4 -15    2.54    1.07
  -2   4 -15    1.49    0.97
  -2  -4 -15    0.66    1.06
  -2  -4 -15    1.34    1.20
  -2   4 -15    0.32    0.60
  -2  -4 -15   -0.33    1.12
  -2  -4 -15    1.07    0.81
  -2  -4 -15    1.51    0.80
  -2  -4 -15    0.55    1.13
  -2  -4 -16   52.35    2.75
  -2  -4 -16   53.98    2.59
  -2  -4 -16   52.52    2.83
  -2  -4 -16   54.55    3.00
  -2   4 -16   52.25    2.73
  -2   4 -16   47.84    2.42
  -2  -4 -16   52.24    2.85
  -2  -4 -16   50.09    2.62
  -2  -4 -16   51.23    2.88
  -2  -4 -16   53.30    2.66
  -2   4 -16   55.19    2.71
  -2  -4 -17    1.50    1.00
  -2  -4 -17   -0.39    0.64
  -2  -4 -17    0.56    0.74
  -2   4 -17   -0.22    0.74
  -2   4 -17    0.82    0.70
  -2  -4 -17    1.48    1.02
  -2   4 -17    0.56    0.79
  -2  -4 -17   -0.18    0.87
  -2   4 -18    1.89    0.61
  -2  -4 -18    5.07    0.88
  -2  -4 -18    1.49    0.61
  -2   4 -18    1.74    0.62
  -2   4 -18    0.48    0.49
  -2  -4 -18    4.21    0.79
  -2   4 -19    0.72    0.34
  -2   4 -19    1.10    0.42
  -2   4 -19    0.70    0.30
   2   5 -19    0.05    0.41
   2  -5 -19    1.20    0.52
   2   5 -19   -0.01    0.53
   2   5 -19    0.72    0.39
   2  -5 -19    1.29    0.52
   2  -5 -18    5.00    0.93
   2  -5 -18    5.16    0.83
   2  -5 -18    3.81    0.91
   2   5 -18    3.65    0.86
   2   5 -18    5.57    0.80
   2  -5 -18    4.63    0.80
   2  -5 -17   18.61    1.45
   2   5 -17   19.79    1.22
   2  -5 -17   16.83    1.32
   2  -5 -17   15.13    1.49
   2  -5 -17   17.53    1.30
   2  -5 -17   17.76    1.47
   2   5 -17   16.70    1.21
   2  -5 -17   17.06    1.36
   2  -5 -17   17.92    1.60
   2  -5 -17   19.11    1.49
   2   5 -17   17.95    1.41
   2   5 -17   19.11    1.35
   2  -5 -16    3.27    0.85
   2  -5 -16    3.21    1.07
   2   5 -16    2.10    0.82
   2   5 -16    3.71    1.04
   2  -5 -16    3.22    0.84
   2   5 -16    2.93    0.61
   2  -5 -16    1.85    0.96
   2  -5 -16    4.72    1.14
   2   5 -16    2.02    0.77
   2  -5 -16    2.95    1.18
   2  -5 -16    2.95    0.85
   2  -5 -16    2.23    0.93
   2   5 -16    3.43    0.68
   2  -5 -16    2.63    1.00
   2   5 -15   29.42    1.76
   2  -5 -15   27.87    1.95
   2  -5 -15   30.08    1.80
   2  -5 -15   27.96    1.92
   2  -5 -15   28.76    2.18
   2  -5 -15   26.70    1.93
   2   5 -15   30.27    1.74
   2  -5 -15   30.46    1.97
   2  -5 -15   27.74    2.11
   2  -5 -15   28.87    2.07
   2   5 -15   27.04    1.85
   2  -5 -15   30.97    2.16
   2  -5 -15   26.76    2.06
   2   5 -15   28.93    1.88
   2   5 -15   30.41    1.99
   2  -5 -15   28.39    2.02
   2  -5 -14    1.60    1.06
   2  -5 -14    0.87    0.99
   2   5 -14    0.90    0.97
   2   5 -14    1.27    0.81
   2  -5 -14   -0.12    0.82
   2  -5 -14    0.82    1.02
   2  -5 -14   -0.02    0.87
   2  -5 -14    1.58    0.74
   2  -5 -14    1.05    0.96
   2   5 -14    1.88    0.97
   2   5 -14    0.73    0.58
   2   5 -14    0.58    0.74
   2  -5 -14   -0.47    0.94
   2  -5 -14    1.13    1.08
   2  -5 -14    1.84    0.92
   2  -5 -14    0.14    0.98
   2  -5 -13    0.03    0.99
   2  -5 -13   -0.43    0.80
   2  -5 -13    0.62    0.81
   2  -5 -13   -0.62    0.68
   2   5 -13    0.09    0.81
   2   5 -13    0.42    0.50
   2   5 -13    0.38    0.72
   2  -5 -13    0.35    0.84
   2   5 -13    0.63    0.62
   2  -5 -13   -0.35    0.95
   2  -5 -13    1.15    0.87
   2   5 -13    0.29    1.81
   2   5 -13    2.10    1.67
   2   5 -13    1.07    0.86
   2  -5 -13    0.53    0.76
   2  -5 -13    0.59    0.96
   2  -5 -13    0.71    0.97
   2   5 -13    1.16    0.80
   2   5 -12   28.59    3.81
   2  -5 -12   26.81    1.76
   2   5 -12   25.59    1.77
   2  -5 -12   25.35    1.86
   2  -5 -12   27.43    2.00
   2  -5 -12   27.40    1.89
   2  -5 -12   25.91    1.77
   2  -5 -12   28.28    1.73
   2  -5 -12   25.65    1.80
   2  -5 -12   26.58    1.93
   2  -5 -12   25.73    1.78
   2  -5 -12   24.86    1.80
   2   5 -12   26.36    4.06
   2  -5 -12   22.91    4.21
   2   5 -12   23.02    1.56
   2   5 -12   24.81    1.53
   2   5 -12   25.83    1.67
   2  -5 -12   27.65    1.84
   2   5 -12   24.32    4.01
   2   5 -12   25.43    1.73
   2  -5 -12   26.13    1.69
   2  -5 -11   70.30    6.85
   2   5 -11   78.83    6.74
   2   5 -11   72.92    6.61
   2   5 -11   76.53    6.26
   2   5 -10    3.02    1.67
   2   5 -10    5.89    2.24
   2   5 -10    3.90    1.79
   2  -5 -10    4.56    2.28
   2   5  -9   56.01    4.98
   2   5  -9   49.15    4.58
   2  -5  -9   54.33    5.32
   2   5  -9   51.07    4.76
   2   5  -8   10.76    2.25
   2   5  -8   13.30    2.31
   2  -5  -8   12.05    2.52
   2   5  -8   11.48    1.71
   2   5  -8   11.16    2.30
   2   5  -7   -0.11    1.19
   2  -5  -7    0.82    0.57
   2   5  -7    1.06    0.95
   2  -5  -7    0.60    1.48
   2   5  -6    0.99    1.08
   2   5  -6    1.87    0.66
   2  -5  -6    2.54    0.95
   2  -5  -6    1.07    0.74
   2  -5  -6    1.11    1.49
   2   5  -6    2.44    1.20
   2  -5  -5  247.58   10.73
   2  -5  -5  244.53   10.49
   2   5  -5  255.23   10.55
   2   5  -5  258.91   11.34
   2  -5  -4    1.56    0.80
   2   5  -4    1.15    0.81
   2   5  -4    0.96    0.59
   2  -5  -3  102.65    5.31
   2   5  -3  102.98    5.23
   2  -5  -2   50.59    3.35
   2   5  -2   56.41    3.45
   2  -5  -1   82.95    4.52
  -2   5   1   77.04    4.28
   2   5  -1   86.25    4.59
  -2   5   0  192.46    8.89
   2   5   0  209.73    9.04
  -2   5  -1  402.15   17.02
   2   5   1  437.24   17.06
  -2   5  -2   46.36    3.38
   2   5   2   46.34    3.19
  -2  -5  -3    2.34    1.08
  -2   5  -3    2.65    1.02
  -2   5  -3    3.46    1.39
  -2  -5  -3    2.14    1.17
  -2   5  -3    1.90    0.49
   2   5   3    3.25    1.02
  -2  -5  -4    4.64    1.68
  -2   5  -4    3.00    1.41
  -2  -5  -4    4.26    1.61
  -2   5  -4    2.82    1.32
  -2   5  -4    2.22    0.79
   2   5   4    2.39    1.21
  -2   5  -4    3.17    1.55
  -2  -5  -5  170.35    9.31
  -2   5  -5  163.89    8.90
  -2   5  -5  176.24    8.11
  -2  -5  -5  178.32    9.07
  -2   5  -5  184.93    8.96
   2   5   5  176.59    8.32
  -2  -5  -6    3.50    1.74
  -2   5  -6    4.70    1.65
  -2  -5  -6    5.32    2.00
  -2   5  -6    4.95    1.22
   2   5   6    5.08    1.16
  -2   5  -6    5.06    1.56
  -2   5  -7  132.76    8.13
  -2  -5  -7  131.07    8.53
  -2  -5  -7  134.48    8.28
  -2   5  -7  128.27    7.89
  -2  -5  -8    5.40    2.10
  -2  -5  -8    4.13    2.03
  -2   5  -8    7.53    2.45
  -2   5  -8    6.61    1.36
  -2   5  -8    7.65    2.20
  -2  -5  -9    3.29    2.29
  -2   5  -9    1.10    1.82
  -2  -5  -9    2.30    2.15
  -2   5  -9    1.01    1.80
  -2   5  -9    2.51    1.10
  -2  -5 -10    9.48    2.84
  -2   5 -10   10.83    2.73
  -2  -5 -11   99.59    4.35
  -2  -5 -11   80.33    3.90
  -2   5 -11   81.02    3.91
  -2   5 -11   79.64    7.31
  -2   5 -11   90.38    4.02
  -2  -5 -11   96.14    4.19
  -2  -5 -11   90.59    4.17
  -2  -5 -11   78.15    3.99
  -2  -5 -11   85.19    4.07
  -2  -5 -11   86.96    4.03
  -2  -5 -11   73.08    7.43
  -2  -5 -11   82.88    3.89
  -2  -5 -11   88.48    3.97
  -2  -5 -11   90.47    4.16
  -2  -5 -12    6.08    0.97
  -2  -5 -12    5.49    0.88
  -2   5 -12    6.09    0.93
  -2  -5 -12    5.63    1.17
  -2   5 -12    6.55    0.96
  -2   5 -12    6.18    1.02
  -2   5 -12    5.90    0.99
  -2  -5 -12    6.00    1.03
  -2   5 -12    5.18    2.31
  -2  -5 -12    5.57    0.96
  -2   5 -12    7.05    1.10
  -2  -5 -12    6.29    1.12
  -2  -5 -12    5.78    1.06
  -2   5 -12    5.07    0.80
  -2  -5 -12    6.28    1.06
  -2  -5 -12    5.83    1.04
  -2  -5 -12    6.32    1.15
  -2  -5 -12    4.10    2.56
  -2  -5 -12    6.46    1.01
  -2  -5 -12    6.53    1.15
  -2  -5 -12    5.33    0.97
  -2  -5 -13   48.45    2.57
  -2  -5 -13   47.63    2.80
  -2  -5 -13   48.82    2.81
  -2  -5 -13   45.15    2.61
  -2  -5 -13   46.75    2.71
  -2   5 -13   44.67    2.45
  -2   5 -13   45.45    2.58
  -2  -5 -13   45.21    2.87
  -2   5 -13   49.46    2.57
  -2   5 -13   46.91    2.61
  -2   5 -13   49.65    2.72
  -2  -5 -13   50.68    2.65
  -2  -5 -13   52.43    2.84
  -2  -5 -13   46.38    2.67
  -2  -5 -13   46.06    2.56
  -2  -5 -14    2.94    1.22
  -2  -5 -14    2.71    0.88
  -2   5 -14    3.76    0.98
  -2  -5 -14    3.85    1.15
  -2  -5 -14    3.93    0.98
  -2  -5 -14    4.89    1.22
  -2   5 -14    2.97    0.94
  -2  -5 -14    3.83    1.22
  -2  -5 -14    1.94    1.19
  -2   5 -14    3.25    0.86
  -2   5 -14    2.60    0.95
  -2  -5 -14    1.77    0.84
  -2  -5 -14    2.35    1.06
  -2  -5 -14    4.20    0.96
  -2  -5 -14    4.48    1.16
  -2  -5 -15   -0.16    0.80
  -2   5 -15   -0.03    0.86
  -2  -5 -15    0.08    0.99
  -2  -5 -15    1.89    1.07
  -2  -5 -15    0.67    0.74
  -2  -5 -15    0.48    1.21
  -2   5 -15    0.35    0.85
  -2  -5 -15    0.74    1.00
  -2   5 -15   -0.27    0.68
  -2  -5 -15   -0.84    1.14
  -2  -5 -15   -0.23    0.79
  -2  -5 -15    0.93    0.78
  -2  -5 -15   -0.48    1.19
  -2   5 -16    1.93    0.86
  -2  -5 -16    1.95    0.82
  -2  -5 -16    4.19    1.08
  -2  -5 -16    3.22    1.24
  -2  -5 -16    2.68    1.01
  -2   5 -16    3.35    0.90
  -2   5 -16    1.91    0.64
  -2  -5 -16    2.30    0.81
  -2  -5 -16    1.88    1.13
  -2  -5 -16    3.52    0.86
  -2  -5 -16    2.25    1.16
  -2   5 -17   28.32    1.67
  -2  -5 -17   25.63    1.73
  -2   5 -17   23.94    1.39
  -2  -5 -17   28.14    1.85
  -2  -5 -17   26.31    1.55
  -2   5 -17   28.98    1.64
  -2   5 -17   28.23    1.62
  -2  -5 -17   27.48    1.58
  -2  -5 -17   31.09    1.87
  -2   5 -18    2.81    0.58
  -2   5 -18    3.16    0.61
  -2   5 -18    2.15    0.54
  -2  -5 -18    3.66    0.61
  -2  -5 -18    4.04    0.74
  -2   5 -19    6.77    0.51
  -2   5 -19    7.43    0.57
   2  -6 -19    7.25    0.71
   2   6 -19    7.12    0.71
   2   6 -19    6.20    0.55
   2   6 -19    6.92    0.64
   2  -6 -18    2.33    0.56
   2  -6 -18    3.03    0.83
   2  -6 -18    4.13    0.75
   2  -6 -18    2.61    0.73
   2   6 -18    2.87    0.69
   2  -6 -17   -0.14    0.67
   2   6 -17    1.46    0.72
   2   6 -17    0.61    0.81
   2  -6 -17   -1.81    1.09
   2  -6 -17    0.44    0.69
   2  -6 -17    1.07    0.86
   2   6 -17   -0.28    0.63
   2  -6 -17    2.38    0.76
   2  -6 -17    0.71    0.99
   2  -6 -17   -0.12    0.87
   2  -6 -17    1.57    0.87
   2  -6 -16    0.10    0.75
   2   6 -16    0.54    0.91
   2   6 -16    1.32    0.72
   2  -6 -16    0.51    0.88
   2  -6 -16    0.51    0.78
   2   6 -16    0.85    0.56
   2  -6 -16    0.29    0.97
   2   6 -16    0.03    0.75
   2  -6 -16    1.36    0.75
   2  -6 -16    1.42    1.13
   2  -6 -16   -0.74    1.02
   2   6 -16    0.22    0.48
   2  -6 -16    0.63    0.95
   2   6 -15   30.41    1.65
   2  -6 -15   26.83    1.91
   2  -6 -15   25.79    1.84
   2  -6 -15   25.89    2.08
   2   6 -15   23.99    1.62
   2  -6 -15   24.38    1.88
   2  -6 -15   25.60    2.04
   2  -6 -15   22.63    1.78
   2  -6 -15   24.89    1.98
   2   6 -15   25.16    1.79
   2  -6 -15   23.98    2.02
   2  -6 -15   26.69    1.99
   2   6 -15   26.07    1.70
   2   6 -15   27.52    1.88
   2  -6 -15   27.09    1.92
   2  -6 -14    4.45    1.25
   2   6 -14    5.51    1.10
   2  -6 -14    3.20    0.84
   2  -6 -14    4.22    1.05
   2   6 -14    5.13    1.08
   2  -6 -14    3.99    0.95
   2  -6 -14    5.37    1.26
   2  -6 -14    2.78    0.95
   2  -6 -14    5.58    0.88
   2  -6 -14    6.31    1.14
   2   6 -14    4.90    1.12
   2   6 -14    4.93    0.90
   2   6 -14    4.24    0.70
   2   6 -14    4.11    0.76
   2  -6 -14    5.09    1.20
   2  -6 -14    3.31    0.99
   2  -6 -14    4.53    1.03
   2  -6 -14    3.32    1.08
   2   6 -13   24.67    1.81
   2  -6 -13   24.48    1.92
   2  -6 -13   24.05    1.78
   2  -6 -13   24.84    2.08
   2   6 -13   26.30    1.82
   2   6 -13   26.47    4.46
   2  -6 -13   23.98    1.79
   2  -6 -13   25.47    1.94
   2  -6 -13   25.65    1.87
   2  -6 -13   27.50    1.73
   2  -6 -13   25.88    2.00
   2  -6 -13   24.96    1.93
   2  -6 -13   35.92    5.18
   2   6 -13   31.55    4.12
   2  -6 -13   26.49    1.80
   2   6 -13   25.11    1.69
   2   6 -13   29.02    1.89
   2  -6 -13   25.41    1.83
   2   6 -13   23.01    1.58
   2   6 -13   23.95    1.53
   2  -6 -12    9.85    1.33
   2   6 -12    9.61    1.12
   2  -6 -12    7.75    1.08
   2  -6 -12   10.69    1.17
   2  -6 -12   10.42    1.28
   2  -6 -12   12.20    1.27
   2  -6 -12   10.82    1.07
   2  -6 -12    8.79    1.09
   2   6 -12    9.46    0.95
   2   6 -12    9.40    1.00
   2   6 -12    9.75    1.03
   2  -6 -12    8.63    1.15
   2  -6 -12    9.62    1.25
   2  -6 -12    8.57    1.08
   2   6 -12    9.43    2.64
   2  -6 -12   12.97    3.39
   2  -6 -12   10.08    1.02
   2   6 -12    8.41    2.57
   2   6 -12   12.84    2.77
   2   6 -12   10.04    1.11
   2  -6 -12   10.91    1.15
   2  -6 -11    3.62    0.84
   2  -6 -11    3.67    0.87
   2   6 -11    3.44    0.72
   2  -6 -11    4.43    0.96
   2  -6 -11    3.05    1.98
   2   6 -11    5.47    2.28
   2  -6 -11    4.58    0.80
   2   6 -11    3.96    0.73
   2   6 -11    3.34    1.57
   2   6 -11    4.73    2.20
   2   6 -10    1.73    1.60
   2   6 -10   -0.16    1.81
   2  -6 -10   -0.04    2.16
   2   6 -10    0.65    1.39
   2   6  -9   32.72    3.74
   2   6  -9   32.24    3.70
   2   6  -9   30.26    2.94
   2   6  -9   33.28    3.77
   2  -6  -9   30.94    4.00
   2   6  -8   31.50    3.47
   2   6  -8   27.48    3.32
   2   6  -8   25.82    2.70
   2  -6  -8   30.78    3.86
   2   6  -7   21.92    1.88
   2   6  -7   17.44    2.56
   2  -6  -7   20.46    1.94
   2  -6  -7   17.57    2.83
   2   6  -7   22.07    2.46
   2   6  -6   44.99    2.90
   2   6  -6   42.70    3.69
   2  -6  -6   43.94    2.93
   2  -6  -6   41.20    2.84
   2   6  -6   44.64    3.55
   2  -6  -6   38.23    3.83
   2  -6  -5    6.71    1.36
   2  -6  -5    6.88    1.18
   2   6  -5    8.65    1.33
   2   6  -5    9.36    1.74
   2  -6  -4    0.72    0.91
   2   6  -4    1.65    0.87
   2  -6  -3   51.18    3.48
   2   6  -3   53.03    3.46
  -2   6   2   41.28    2.84
   2  -6  -2   43.08    3.16
   2   6  -2   47.29    3.24
  -2   6   1    4.11    1.28
   2   6  -1    3.37    1.29
  -2   6   0    5.12    1.33
   2   6   0    5.84    1.34
  -2   6  -1    8.01    1.60
   2   6   1    7.47    1.50
  -2   6  -2   59.34    4.07
   2   6   2   62.18    4.05
  -2   6  -3  155.20    8.02
  -2   6  -3  149.70    7.40
  -2  -6  -3  153.66    7.67
  -2   6  -3  160.05    6.73
  -2  -6  -3  161.21    7.75
   2   6   3  159.73    7.77
  -2   6  -4   93.08    5.56
  -2  -6  -4   83.68    5.42
  -2   6  -4   83.29    5.14
  -2   6  -4   86.57    4.44
  -2  -6  -4   84.98    5.43
   2   6   4   93.57    5.25
  -2   6  -5   19.48    2.48
  -2   6  -5   17.34    2.33
  -2  -6  -5   15.86    2.48
  -2   6  -5   20.37    1.95
  -2  -6  -5   19.36    2.62
  -2   6  -5   18.97    2.42
   2   6   5   17.15    2.05
  -2   6  -6    8.54    1.42
  -2  -6  -6    7.18    1.89
  -2   6  -6    8.20    1.89
  -2  -6  -6    8.13    2.07
  -2   6  -6    9.21    2.01
   2   6   6    7.85    1.37
  -2  -6  -7    3.98    1.92
   2  -6   7    3.63    1.15
  -2   6  -7    3.52    1.79
  -2  -6  -7    3.75    2.11
  -2   6  -7    1.89    0.97
  -2   6  -7    2.45    1.69
  -2  -6  -8    5.67    2.41
  -2  -6  -8    3.03    1.61
  -2   6  -8    4.70    1.88
  -2   6  -8    3.79    1.85
  -2   6  -8    5.55    1.47
  -2  -6  -9   33.20    4.58
  -2   6  -9   36.63    4.30
  -2   6  -9   37.49    3.39
  -2  -6 -10   20.54    3.99
  -2   6 -10   27.33    4.03
  -2  -6 -11    6.42    0.89
  -2  -6 -11    5.51    0.97
  -2  -6 -11    6.97    1.19
  -2   6 -11    5.17    0.86
  -2   6 -11    6.75    0.92
  -2  -6 -11    6.32    0.92
  -2   6 -11    6.52    0.94
  -2   6 -11    8.32    2.48
  -2   6 -11    7.75    0.98
  -2  -6 -11    6.79    0.93
  -2  -6 -11    6.89    1.10
  -2  -6 -11    5.62    0.95
  -2   6 -11    5.19    0.76
  -2  -6 -11    5.81    1.10
  -2  -6 -11    6.16    0.98
  -2  -6 -11    7.34    1.04
  -2  -6 -11    5.92    2.79
  -2  -6 -11    7.07    0.88
  -2  -6 -11    6.82    1.08
  -2  -6 -11    7.79    1.02
  -2  -6 -12    0.96    0.77
  -2  -6 -12    0.61    0.70
  -2  -6 -12    1.23    1.01
  -2   6 -12    0.73    0.68
  -2   6 -12    0.21    0.69
  -2  -6 -12    1.40    0.73
  -2   6 -12    0.77    0.69
  -2   6 -12    2.03    0.84
  -2   6 -12   -3.50    2.17
  -2  -6 -12    2.20    0.80
  -2  -6 -12    0.64    0.85
  -2  -6 -12    0.51    0.78
  -2   6 -12    1.75    0.70
  -2  -6 -12    0.96    0.95
  -2  -6 -12    0.62    0.80
  -2  -6 -12    1.30    0.86
  -2  -6 -12    1.39    2.21
  -2  -6 -12    1.69    0.77
  -2  -6 -12    2.03    0.92
  -2  -6 -12    0.83    0.85
  -2  -6 -13    0.55    0.81
  -2  -6 -13   -0.01    1.07
  -2   6 -13   -0.06    0.59
  -2  -6 -13   -0.21    0.96
  -2  -6 -13    1.79    0.92
  -2  -6 -13    0.14    1.03
  -2   6 -13   -0.20    0.71
  -2  -6 -13    0.69    0.71
  -2   6 -13   -0.01    0.73
  -2  -6 -13   -1.10    1.19
  -2   6 -13    1.72    0.88
  -2   6 -13    0.56    0.77
  -2  -6 -13   -0.60    0.84
  -2  -6 -13    0.40    0.97
  -2  -6 -13   -0.16    0.89
  -2  -6 -13    0.17    0.72
  -2   6 -13    0.74    0.57
  -2  -6 -14    3.75    1.27
  -2  -6 -14    4.29    0.90
  -2   6 -14    4.26    0.98
  -2  -6 -14    3.94    1.15
  -2  -6 -14    6.00    1.10
  -2  -6 -14    4.73    1.24
  -2  -6 -14    3.30    1.20
  -2  -6 -14    5.34    0.88
  -2   6 -14    3.67    0.92
  -2  -6 -14    4.07    1.11
  -2   6 -14    4.44    0.95
  -2   6 -14    3.66    0.93
  -2  -6 -14    4.65    0.97
  -2  -6 -14    3.45    1.13
  -2  -6 -14    4.23    1.03
  -2  -6 -14    4.86    1.15
  -2  -6 -14    5.49    1.23
  -2  -6 -15   10.85    1.54
  -2  -6 -15   16.39    1.62
  -2  -6 -15   13.52    1.50
  -2  -6 -15   14.59    1.38
  -2  -6 -15   13.95    1.64
  -2  -6 -15   12.21    1.41
  -2   6 -15   13.50    1.30
  -2   6 -15   12.93    1.19
  -2  -6 -15   11.76    1.48
  -2  -6 -15   13.08    1.29
  -2  -6 -15   14.18    1.36
  -2   6 -15   14.46    1.32
  -2  -6 -15   13.24    1.25
  -2  -6 -16    2.33    0.98
  -2   6 -16    2.11    0.76
  -2  -6 -16    3.02    1.28
  -2  -6 -16    0.69    0.87
  -2   6 -16    2.29    0.67
  -2  -6 -16    0.93    0.70
  -2  -6 -16    1.01    0.99
  -2   6 -16    1.43    0.75
  -2  -6 -16    2.43    0.76
  -2  -6 -16    1.61    1.09
  -2   6 -17    3.59    0.71
  -2  -6 -17    3.21    0.85
  -2   6 -17    2.57    0.54
  -2  -6 -17    2.78    0.93
  -2  -6 -17    3.78    0.98
  -2  -6 -17    2.86    0.65
  -2   6 -17    3.25    0.71
  -2   6 -17    3.33    0.77
  -2  -6 -18    1.53    0.67
  -2  -6 -18    1.11    0.59
  -2  -6 -18    0.66    0.44
  -2   6 -18    0.19    0.48
  -2   6 -18    0.23    0.45
  -2   6 -19    1.57    0.32
  -2   6 -19    0.78    0.29
   2   7 -19    1.54    0.51
   2   7 -19    1.53    0.37
   2   7 -19    1.33    0.42
   2  -7 -18    9.90    1.06
   2  -7 -18    7.74    0.76
   2  -7 -18    9.53    0.95
   2  -7 -18    8.14    0.89
   2   7 -18    9.18    0.87
   2  -7 -17    4.57    0.99
   2   7 -17    4.35    0.75
   2   7 -17    5.94    0.73
   2   7 -17    5.93    0.97
   2  -7 -17    3.66    1.03
   2  -7 -17    5.08    0.88
   2  -7 -17    5.59    0.81
   2  -7 -17    5.72    0.85
   2  -7 -17    6.36    1.03
   2  -7 -17    4.51    0.96
   2  -7 -16    0.45    1.01
   2   7 -16    1.66    0.80
   2   7 -16    2.33    0.97
   2   7 -16    1.70    0.68
   2  -7 -16    1.47    0.87
   2  -7 -16    0.14    1.21
   2   7 -16    1.94    0.59
   2  -7 -16    3.19    0.80
   2  -7 -16    2.12    1.14
   2  -7 -16    1.40    0.83
   2  -7 -16    1.76    1.01
   2  -7 -16    0.48    0.92
   2  -7 -15    0.85    0.67
   2  -7 -15    2.57    0.96
   2  -7 -15    1.03    1.10
   2   7 -15    0.22    0.88
   2   7 -15    0.85    0.68
   2   7 -15    0.59    0.51
   2   7 -15    0.08    0.97
   2  -7 -15    2.33    1.00
   2  -7 -15    0.26    0.98
   2   7 -15    0.65    0.68
   2  -7 -15   -2.42    1.37
   2  -7 -15    0.84    0.80
   2  -7 -15    1.32    1.13
   2  -7 -15    0.55    0.88
   2  -7 -15    0.91    1.03
   2   7 -15    0.48    0.55
   2  -7 -15   -0.48    1.01
   2  -7 -14    3.10    1.20
   2  -7 -14    2.77    0.92
   2  -7 -14    1.82    0.82
   2   7 -14    2.63    0.99
   2  -7 -14    2.35    0.94
   2  -7 -14    4.62    1.05
   2   7 -14    2.96    0.76
   2   7 -14    2.34    0.72
   2   7 -14    2.60    0.65
   2   7 -14    3.28    0.96
   2  -7 -14    3.47    1.18
   2  -7 -14    1.02    0.99
   2  -7 -14    1.42    0.81
   2  -7 -14    2.78    1.17
   2  -7 -14    4.07    1.01
   2  -7 -14    2.41    1.13
   2  -7 -13    5.05    0.99
   2  -7 -13    7.65    1.33
   2  -7 -13    6.61    1.11
   2   7 -13    8.63    1.14
   2   7 -13    8.84    1.15
   2   7 -13    6.02    1.90
   2  -7 -13    6.23    1.03
   2  -7 -13    6.74    1.23
   2  -7 -13    8.74    0.99
   2  -7 -13    7.61    1.17
   2  -7 -13    6.90    1.12
   2   7 -13    9.10    1.13
   2   7 -13    6.63    0.90
   2   7 -13    8.50    0.93
   2   7 -13    6.94    0.93
   2  -7 -13    7.13    1.25
   2  -7 -13    8.81    1.40
   2  -7 -13    8.50    1.14
   2  -7 -13    8.55    1.01
   2  -7 -12   28.35    1.84
   2  -7 -12   24.31    1.84
   2   7 -12   27.66    1.77
   2  -7 -12   27.53    2.10
   2   7 -12   27.80    1.83
   2   7 -12   25.20    3.67
   2   7 -12   30.83    4.31
   2  -7 -12   27.31    1.97
   2  -7 -12   26.17    1.86
   2  -7 -12   29.19    1.74
   2  -7 -12   24.22    1.91
   2  -7 -12   24.58    1.85
   2  -7 -12   23.92    1.73
   2  -7 -12   27.42    4.60
   2   7 -12   19.21    3.43
   2   7 -12   29.46    1.84
   2  -7 -12   24.62    1.77
   2   7 -12   25.47    1.67
   2   7 -12   25.17    1.61
   2  -7 -12   25.25    1.69
   2   7 -11    5.14    0.82
   2   7 -11    4.95    0.86
   2   7 -11    5.07    2.09
   2   7 -11    5.55    2.24
   2   7 -11    5.12    0.88
   2  -7 -11    5.49    1.00
   2  -7 -11    5.34    0.96
   2  -7 -11    2.27    1.91
   2   7 -11    6.96    2.27
   2  -7 -11    5.48    0.87
   2   7 -11    5.07    0.77
   2  -7 -11    6.20    0.84
   2  -7 -11    4.67    0.89
   2  -7 -11    6.61    1.00
   2   7 -10    4.90    2.16
   2   7 -10    6.80    1.96
   2  -7 -10    5.68    2.46
   2   7 -10    7.38    2.30
   2   7  -9    4.59    1.64
   2   7  -9    4.91    1.98
   2  -7  -9    2.19    1.82
   2   7  -9    3.54    1.00
   2   7  -9    4.17    1.69
   2   7  -8    2.71    1.63
   2  -7  -8    3.95    2.10
   2   7  -8    3.77    1.35
   2   7  -7    7.15    1.90
   2   7  -7    9.03    1.37
   2   7  -7    5.61    1.54
   2  -7  -7    6.34    2.25
   2   7  -6    8.82    1.84
   2   7  -6    8.39    1.32
   2  -7  -6    7.65    1.23
   2  -7  -6    8.12    2.20
   2  -7  -6    8.56    1.43
   2   7  -6    8.20    1.69
   2  -7  -5    0.36    0.81
   2   7  -5    0.10    1.07
   2   7  -5    1.93    0.95
   2  -7  -4    0.54    0.85
   2   7  -4    0.86    0.84
  -2   7   3    8.15    1.26
   2  -7  -3    8.60    1.60
   2   7  -3   10.45    1.64
  -2   7   2   13.36    1.70
   2  -7  -2   13.01    1.92
   2   7  -2   16.14    1.98
  -2   7   2   13.90    1.89
  -2   7   1   -0.08    1.07
  -2   7   1    0.77    1.21
   2   7  -1    0.65    1.06
  -2   7   0    3.80    1.28
   2   7   0    3.44    1.30
  -2   7  -1    3.72    1.45
   2   7   1    3.62    1.34
  -2  -7  -2   16.06    1.66
  -2   7  -2   15.43    1.55
  -2   7  -2   17.64    2.38
   2   7   2   16.48    2.13
  -2  -7  -3   43.08    3.27
  -2   7  -3   49.39    3.97
  -2   7  -3   45.99    3.18
   2   7   3   51.57    3.83
  -2   7  -4   10.92    2.29
  -2  -7  -4   11.19    2.12
  -2  -7  -4    8.21    1.63
  -2   7  -4    9.40    1.62
  -2   7  -4   12.84    1.39
   2   7   4   10.23    1.83
  -2   7  -5   36.04    3.32
  -2  -7  -5   37.36    3.69
  -2   7  -5   37.42    3.66
  -2   7  -5   39.37    2.84
  -2  -7  -5   44.43    3.99
  -2   7  -5   37.68    3.63
   2   7   5   39.35    3.28
  -2  -7  -6    1.09    1.49
  -2  -7  -6   -0.21    1.20
  -2   7  -6   -0.33    1.18
  -2   7  -6    0.89    0.84
  -2   7  -6    1.68    1.39
   2   7   6    1.63    0.83
  -2  -7  -7    4.10    2.05
  -2  -7  -7    3.18    1.68
  -2   7  -7    4.45    1.61
  -2   7  -7    6.48    1.43
  -2   7  -7    4.73    1.62
  -2   7  -8    7.58    2.18
  -2  -7  -8    8.20    2.52
  -2   7  -8    9.07    2.31
  -2  -7  -9    2.30    2.34
  -2   7  -9    0.73    0.95
  -2   7  -9   -0.01    1.48
  -2  -7 -10    3.81    2.52
  -2   7 -10    3.30    2.04
  -2  -7 -11    1.22    0.73
  -2   7 -11    1.11    0.61
  -2  -7 -11    1.03    0.92
  -2  -7 -11    1.40    0.80
  -2   7 -11    1.34    0.70
  -2   7 -11    0.76    0.64
  -2  -7 -11    1.01    0.62
  -2   7 -11    1.77    1.87
  -2  -7 -11    2.13    0.76
  -2  -7 -11    0.83    0.95
  -2  -7 -11    1.43    0.75
  -2   7 -11    1.88    0.62
  -2  -7 -11    1.37    0.88
  -2  -7 -11    1.62    0.87
  -2  -7 -11   -0.04    0.93
  -2  -7 -11   -0.53    2.21
  -2  -7 -11    2.04    0.73
  -2  -7 -11    1.22    0.79
  -2  -7 -11    0.72    0.77
  -2  -7 -12    6.69    1.03
  -2  -7 -12    5.42    1.00
  -2   7 -12    5.45    0.87
  -2   7 -12    5.21    0.96
  -2  -7 -12    5.80    1.28
  -2   7 -12    5.59    0.93
  -2   7 -12    5.99    0.96
  -2   7 -12    6.49    2.48
  -2  -7 -12    5.10    0.95
  -2  -7 -12    5.25    1.13
  -2   7 -12    5.92    0.87
  -2  -7 -12    4.72    1.02
  -2  -7 -12    5.47    1.09
  -2  -7 -12    5.04    1.11
  -2  -7 -12    3.84    2.49
  -2  -7 -12    3.65    0.75
  -2  -7 -12    5.22    1.08
  -2  -7 -12    7.24    1.08
  -2  -7 -13    1.19    0.89
  -2  -7 -13   -0.09    1.06
  -2   7 -13    1.03    0.66
  -2  -7 -13   -0.01    0.95
  -2  -7 -13    0.66    1.08
  -2  -7 -13    0.58    0.89
  -2  -7 -13    0.47    1.13
  -2  -7 -13   -0.08    0.89
  -2   7 -13    0.31    0.73
  -2   7 -13   -0.19    0.72
  -2  -7 -13    0.77    0.78
  -2   7 -13    0.41    0.84
  -2   7 -13    0.59    0.74
  -2  -7 -13   -0.18    0.78
  -2  -7 -13    0.70    0.93
  -2  -7 -13    0.25    0.98
  -2  -7 -13   -1.03    0.76
  -2   7 -13   -0.35    0.62
  -2  -7 -14    2.17    1.15
  -2  -7 -14    2.36    0.75
  -2   7 -14    3.02    0.88
  -2   7 -14    3.21    0.68
  -2  -7 -14    3.44    1.05
  -2  -7 -14    3.86    1.28
  -2  -7 -14    3.29    1.08
  -2  -7 -14    1.54    1.22
  -2  -7 -14    2.72    1.01
  -2   7 -14    3.37    0.84
  -2  -7 -14    3.12    0.81
  -2   7 -14    3.78    0.91
  -2   7 -14    3.60    0.98
  -2  -7 -14    3.19    0.89
  -2  -7 -14    2.66    1.11
  -2  -7 -14    4.94    1.05
  -2  -7 -14    4.14    1.24
  -2  -7 -14    2.76    1.09
  -2  -7 -15    0.36    0.65
  -2   7 -15    0.12    0.73
  -2  -7 -15    0.31    0.92
  -2  -7 -15    0.70    0.88
  -2  -7 -15    2.17    1.15
  -2  -7 -15   -0.71    0.89
  -2  -7 -15   -0.29    1.23
  -2   7 -15    0.37    0.68
  -2   7 -15   -0.47    0.81
  -2  -7 -15   -0.05    0.75
  -2  -7 -15   -0.84    1.16
  -2  -7 -15   -0.29    1.11
  -2  -7 -15    2.07    0.98
  -2  -7 -16    0.30    0.87
  -2  -7 -16    1.63    1.21
  -2  -7 -16   -0.21    0.83
  -2   7 -16    1.54    0.68
  -2   7 -16    0.51    0.63
  -2  -7 -16   -0.67    1.03
  -2  -7 -16   -0.86    1.11
  -2  -7 -16   -0.30    0.68
  -2   7 -16    1.03    0.69
  -2  -7 -17   -0.87    0.67
  -2   7 -17   -0.07    0.51
  -2  -7 -17    0.15    0.85
  -2   7 -17   -0.18    0.70
  -2   7 -17    0.98    0.56
  -2  -7 -17    1.19    0.54
  -2  -7 -17    0.51    0.80
  -2   7 -18    1.87    0.33
  -2   7 -18    2.09    0.46
  -2   7 -18    1.99    0.50
  -2  -7 -18    1.73    0.66
  -2   7 -18    0.61    0.48
   2   8 -19    0.49    0.42
   2   8 -19    0.00    0.28
   2   8 -19    0.43    0.35
   2   8 -18    0.26    0.56
   2  -8 -18    1.83    0.76
   2  -8 -18    1.77    0.56
   2  -8 -18    2.03    0.65
   2  -8 -18    3.43    0.69
   2  -8 -18    2.25    0.54
   2  -8 -17    2.38    0.70
   2   8 -17    2.04    0.80
   2   8 -17    1.39    0.49
   2  -8 -17    2.58    0.99
   2  -8 -17    2.22    0.76
   2  -8 -17    1.65    0.87
   2   8 -17    1.77    0.67
   2  -8 -17    3.06    0.67
   2  -8 -17    3.24    0.89
   2  -8 -17    4.03    0.93
   2  -8 -16    7.11    1.02
   2   8 -16    8.65    0.86
   2   8 -16    8.46    1.16
   2  -8 -16    7.27    1.33
   2   8 -16    8.54    0.91
   2  -8 -16    8.08    1.13
   2  -8 -16    8.82    1.29
   2   8 -16    7.36    1.05
   2  -8 -16    6.43    0.93
   2  -8 -16    8.20    1.22
   2  -8 -16    8.85    1.27
   2  -8 -15    1.10    0.91
   2   8 -15    1.30    0.62
   2   8 -15    1.31    0.94
   2   8 -15    1.11    0.52
   2  -8 -15    0.43    0.99
   2  -8 -15    0.45    1.13
   2  -8 -15    0.87    0.75
   2   8 -15    0.88    0.91
   2  -8 -15    0.55    1.15
   2  -8 -15    1.25    0.81
   2  -8 -15   -0.42    0.99
   2  -8 -15   -0.35    1.13
   2  -8 -14   27.63    1.89
   2  -8 -14   26.38    1.92
   2  -8 -14   26.56    2.14
   2  -8 -14   23.67    1.94
   2  -8 -14   24.70    2.15
   2  -8 -14   25.15    1.89
   2  -8 -14   24.98    1.82
   2   8 -14   25.55    1.86
   2  -8 -14   26.53    2.07
   2  -8 -14   28.68    2.08
   2  -8 -14   24.84    1.77
   2   8 -14   28.73    1.87
   2   8 -14   24.92    1.65
   2  -8 -14   27.21    1.85
   2   8 -14   26.16    1.63
   2   8 -14   25.67    1.56
   2  -8 -13    4.49    1.19
   2  -8 -13    3.53    0.89
   2  -8 -13    4.44    1.05
   2  -8 -13    3.78    0.96
   2   8 -13    3.57    0.74
   2   8 -13    3.11    0.69
   2   8 -13    2.83    0.83
   2   8 -13    3.40    0.96
   2  -8 -13    3.96    1.18
   2  -8 -13    3.79    1.05
   2  -8 -13    2.05    0.89
   2  -8 -13    3.15    0.89
   2  -8 -13    3.67    1.32
   2   8 -13    5.29    1.05
   2  -8 -13    3.92    1.01
   2  -8 -13    3.52    0.81
   2   8 -12    1.26    1.25
   2   8 -12    3.34    1.93
   2  -8 -12   -0.03    1.03
   2  -8 -12    0.17    0.71
   2   8 -12   -0.26    0.84
   2  -8 -12    0.47    0.93
   2  -8 -12    0.98    0.64
   2  -8 -12    0.69    0.81
   2   8 -12    0.66    0.79
   2  -8 -12    0.51    0.76
   2   8 -12   -0.07    0.53
   2   8 -12    0.19    0.70
   2  -8 -12   -0.06    0.88
   2  -8 -12   -0.20    0.87
   2  -8 -12    2.37    1.85
   2  -8 -12    0.52    0.72
   2  -8 -12    0.25    0.63
   2   8 -11   14.45    2.90
   2   8 -11    5.55    2.21
   2   8 -11   10.87    1.10
   2  -8 -11   13.54    1.35
   2  -8 -11   12.42    1.10
   2  -8 -11    9.80    1.24
   2  -8 -11   11.10    1.33
   2   8 -11    9.61    1.05
   2  -8 -11   12.01    1.30
   2  -8 -11   12.36    3.34
   2   8 -11   12.19    2.77
   2   8 -11   11.16    1.08
   2  -8 -11   12.11    1.15
   2  -8 -11    9.80    1.06
   2  -8 -11   11.10    1.12
   2   8 -11   11.61    1.13
   2  -8 -10   28.32    4.57
   2   8 -10   29.89    3.93
   2   8 -10   34.34    4.08
   2   8 -10   30.27    4.08
   2  -8  -9   -0.49    2.08
   2   8  -9   -0.78    1.25
   2   8  -9   -0.23    1.31
   2   8  -9   -1.22    1.89
   2   8  -9    4.24    1.97
   2  -8  -8   18.24    3.32
   2   8  -8   22.53    2.80
   2   8  -8   21.85    3.02
   2  -8  -7   16.84    3.12
   2   8  -7   14.46    2.30
   2   8  -7   15.92    2.66
   2   8  -7   19.82    2.06
   2   8  -6    1.96    1.46
   2  -8  -6    1.73    0.84
   2  -8  -6    1.57    0.69
   2   8  -6    0.61    1.24
   2   8  -6    1.27    0.81
   2  -8  -5    6.39    1.50
   2   8  -5    9.01    1.55
   2  -8  -4    7.49    1.71
   2   8  -4   10.39    1.77
  -2   8   3    3.83    1.04
   2  -8  -3    3.71    1.40
  -2   8   3    4.86    1.45
   2   8  -3    2.42    1.21
   2  -8  -2   35.84    3.33
  -2   8   2   34.87    2.92
  -2   8   2   34.69    3.11
   2   8  -2   42.41    3.33
  -2   8   1   61.27    4.35
   2   8  -1   71.68    4.59
  -2   8   1   64.70    4.40
  -2   8   0    4.01    1.44
   2   8   0    2.77    1.42
  -2   8   0    2.14    1.29
  -2  -8  -1    5.82    0.80
  -2   8  -1    5.59    0.80
  -2   8  -1    5.89    1.65
   2   8   1    4.85    1.57
  -2  -8  -2   72.59    4.05
  -2   8  -2   72.10    3.94
  -2   8  -2   78.07    5.34
   2   8   2   86.16    5.21
  -2  -8  -3   67.10    4.17
  -2   8  -3   66.39    3.94
  -2   8  -3   67.62    4.90
   2   8   3   65.68    4.73
  -2   8  -4  122.85    7.18
  -2  -8  -4  111.64    6.42
  -2   8  -4  123.23    5.72
  -2  -8  -4  112.92    6.78
  -2   8  -4  105.95    6.09
   2   8   4  117.40    6.67
  -2  -8  -5    1.72    1.11
  -2   8  -5    2.93    1.59
  -2   8  -5    2.38    0.63
  -2   8  -5    2.36    1.10
  -2  -8  -5    2.29    1.54
  -2   8  -5    3.10    1.64
   2   8   5    3.41    1.29
  -2   8  -6    4.23    1.91
  -2   8  -6    2.76    1.03
  -2   8  -6    2.64    1.24
  -2  -8  -6    3.69    1.61
  -2  -8  -6    1.61    1.54
  -2   8  -6    2.63    1.60
   2   8   6    2.09    0.95
  -2   8  -7   24.09    3.09
  -2   8  -7   25.48    2.57
  -2  -8  -7   23.90    3.55
  -2   8  -7   22.47    3.23
  -2  -8  -8   17.78    3.31
  -2   8  -8   16.13    2.89
  -2  -8  -9    7.72    2.73
  -2   8  -9    8.31    2.41
  -2   8  -9    6.02    1.48
  -2  -8 -10    8.67    1.15
  -2   8 -10    8.10    0.90
  -2  -8 -10    8.12    1.13
  -2  -8 -10    8.06    1.15
  -2  -8 -10    5.08    2.55
  -2   8 -10    5.74    2.42
  -2  -8 -10    8.66    1.00
  -2  -8 -10    8.18    1.25
  -2  -8 -10    8.46    1.15
  -2   8 -10    8.80    1.02
  -2  -8 -11    1.08    0.82
  -2   8 -11    1.18    0.77
  -2  -8 -11    1.91    1.02
  -2   8 -11    1.84    0.67
  -2   8 -11    0.91    1.76
  -2  -8 -11    1.71    0.78
  -2  -8 -11    1.95    1.02
  -2  -8 -11    0.74    0.69
  -2   8 -11    1.01    0.60
  -2  -8 -11    1.70    0.80
  -2  -8 -11    0.93    0.87
  -2  -8 -11    0.74    0.82
  -2  -8 -11    2.68    2.36
  -2  -8 -11    0.94    0.74
  -2  -8 -11    1.50    0.87
  -2  -8 -11    1.87    0.81
  -2  -8 -12   -0.35    0.85
  -2  -8 -12    0.07    0.74
  -2  -8 -12    0.59    1.07
  -2   8 -12    0.28    0.65
  -2  -8 -12    0.53    1.04
  -2  -8 -12    0.51    0.97
  -2  -8 -12   -0.21    0.88
  -2  -8 -12   -2.73    2.35
  -2  -8 -12    0.33    0.83
  -2   8 -12   -0.55    0.64
  -2   8 -12   -0.52    0.80
  -2  -8 -12    1.27    1.14
  -2   8 -12   -0.15    0.87
  -2   8 -12   -0.27    0.66
  -2  -8 -12   -0.54    0.64
  -2  -8 -12   -0.19    0.84
  -2  -8 -12    0.34    0.93
  -2  -8 -13    4.76    1.08
  -2  -8 -13    4.70    1.22
  -2   8 -13    4.10    0.84
  -2  -8 -13    4.42    1.09
  -2  -8 -13    5.22    1.28
  -2  -8 -13    4.82    1.17
  -2  -8 -13    3.37    0.98
  -2  -8 -13    5.25    1.05
  -2   8 -13    4.49    0.82
  -2   8 -13    4.18    0.91
  -2  -8 -13    4.58    1.33
  -2   8 -13    5.23    1.01
  -2   8 -13    4.16    0.87
  -2  -8 -13    4.84    0.95
  -2  -8 -13    5.21    1.20
  -2  -8 -13    4.01    1.07
  -2  -8 -13    3.76    0.77
  -2   8 -13    4.31    0.81
  -2  -8 -14    2.89    1.23
  -2   8 -14    2.98    0.82
  -2  -8 -14    3.92    0.76
  -2   8 -14    2.90    0.70
  -2  -8 -14    4.81    1.14
  -2  -8 -14    4.25    1.29
  -2  -8 -14    4.84    1.15
  -2   8 -14    3.31    0.75
  -2  -8 -14    2.69    0.95
  -2  -8 -14    3.85    1.26
  -2  -8 -14    4.35    0.91
  -2   8 -14    4.25    0.98
  -2  -8 -14    5.21    0.97
  -2  -8 -14    6.55    1.24
  -2  -8 -14    4.62    1.24
  -2  -8 -14    3.00    1.07
  -2  -8 -15    2.30    1.16
  -2  -8 -15    1.29    0.91
  -2  -8 -15    2.31    0.94
  -2  -8 -15    0.76    1.22
  -2   8 -15    1.33    0.68
  -2  -8 -15    1.41    0.82
  -2   8 -15    1.28    0.77
  -2  -8 -15    1.26    1.06
  -2  -8 -15    1.30    0.62
  -2   8 -15    0.89    0.68
  -2   8 -15    0.89    0.49
  -2  -8 -15    1.46    1.15
  -2  -8 -16    3.70    0.95
  -2   8 -16    2.81    0.69
  -2  -8 -16    4.12    1.25
  -2  -8 -16    2.22    0.79
  -2   8 -16    3.17    0.74
  -2  -8 -16    0.86    0.92
  -2   8 -16    2.13    0.83
  -2  -8 -16    3.70    0.65
  -2   8 -16    3.10    0.68
  -2  -8 -16    2.86    1.08
  -2  -8 -17    1.80    0.96
  -2  -8 -17    1.13    0.59
  -2   8 -17   -0.43    0.53
  -2   8 -17   -0.16    0.63
  -2   8 -17    0.84    0.48
  -2  -8 -17    0.58    0.80
  -2  -8 -17    0.45    0.77
  -2   8 -18    0.80    0.31
  -2  -8 -18    0.51    0.54
  -2  -8 -18    0.85    0.58
  -2   8 -18    0.77    0.33
  -2   8 -18   -0.17    0.45
   2   9 -19    1.96    0.37
   2   9 -19    1.78    0.40
   2  -9 -18    3.25    0.74
   2  -9 -18    1.17    0.52
   2  -9 -18    1.50    0.65
   2  -9 -18    2.11    0.47
   2   9 -18    1.36    0.52
   2   9 -17    4.54    0.83
   2  -9 -17    4.62    1.03
   2  -9 -17    5.36    0.88
   2   9 -17    3.77    0.56
   2  -9 -17    3.48    0.89
   2   9 -17    4.99    0.77
   2  -9 -17    6.37    1.03
   2  -9 -17    7.60    0.96
   2  -9 -17    4.32    0.74
   2  -9 -16   27.88    1.78
   2  -9 -16   24.99    1.65
   2  -9 -16   24.97    1.92
   2  -9 -16   27.33    1.80
   2   9 -16   26.49    1.50
   2  -9 -16   21.66    1.50
   2  -9 -16   24.67    1.90
   2   9 -16   25.54    1.68
   2  -9 -16   25.82    1.90
   2  -9 -16   22.98    1.50
   2   9 -16   26.73    1.68
   2   9 -16   22.09    1.30
   2  -9 -15    0.27    1.10
   2  -9 -15   -0.43    0.74
   2   9 -15   -0.15    0.91
   2   9 -15    0.30    0.56
   2   9 -15   -0.41    0.90
   2   9 -15    0.68    0.52
   2  -9 -15   -0.62    1.02
   2  -9 -15   -0.64    0.71
   2  -9 -15   -0.23    0.88
   2  -9 -15   -0.66    1.19
   2  -9 -15   -0.29    0.93
   2  -9 -14    5.37    1.38
   2  -9 -14    5.05    1.06
   2   9 -14    5.44    1.12
   2   9 -14    4.84    0.80
   2   9 -14    5.30    1.03
   2   9 -14    5.16    0.88
   2  -9 -14    3.78    1.21
   2  -9 -14    2.32    1.10
   2  -9 -14    5.25    0.93
   2  -9 -14    7.09    1.35
   2  -9 -14    5.28    1.14
   2  -9 -14    4.67    1.28
   2  -9 -14    3.68    1.00
   2  -9 -13    2.77    1.24
   2  -9 -13    2.22    0.95
   2   9 -13    5.04    1.14
   2  -9 -13    4.01    0.97
   2  -9 -13    4.50    1.26
   2  -9 -13    3.80    1.12
   2   9 -13    4.28    0.96
   2  -9 -13    4.50    0.94
   2   9 -13    4.01    0.83
   2   9 -13    3.69    0.91
   2  -9 -13    5.02    1.29
   2  -9 -13    1.16    1.09
   2  -9 -13    4.15    1.03
   2  -9 -13    4.07    0.85
   2  -9 -12   23.67    1.68
   2   9 -12   25.35    3.81
   2   9 -12   25.01    4.14
   2  -9 -12   21.17    1.97
   2   9 -12   20.63    1.62
   2  -9 -12   20.83    1.79
   2  -9 -12   19.85    1.73
   2  -9 -12   21.68    1.85
   2   9 -12   19.53    1.57
   2  -9 -12   24.75    1.89
   2  -9 -12   21.93    4.30
   2   9 -12   23.69    3.63
   2  -9 -12   22.85    1.59
   2   9 -12   23.54    1.66
   2   9 -12   21.88    1.57
   2  -9 -12   19.64    1.55
   2   9 -11   23.71    3.69
   2   9 -11   31.13    4.11
   2  -9 -11   22.61    1.80
   2  -9 -11   23.90    1.84
   2  -9 -11   23.23    1.56
   2  -9 -11   22.16    1.83
   2   9 -11   22.21    1.61
   2  -9 -11   23.22    1.83
   2  -9 -11   13.90    3.18
   2   9 -11   27.62    3.87
   2   9 -11   28.44    1.77
   2  -9 -11   20.56    1.61
   2   9 -11   25.48    1.66
   2   9 -11   24.83    1.66
   2  -9 -11   20.39    1.53
   2  -9 -11   26.70    1.72
   2   9 -10   65.54    6.19
   2   9 -10   60.72    5.63
   2  -9 -10   64.16    3.21
   2  -9 -10   65.27    3.22
   2  -9 -10   61.67    3.26
   2   9 -10   63.00    3.08
   2  -9 -10   64.20    3.28
   2   9 -10   63.47    5.95
   2  -9 -10   60.82    6.48
   2   9 -10   64.00    3.06
   2  -9 -10   58.77    3.01
   2  -9 -10   62.38    3.07
   2   9 -10   69.06    3.15
   2   9  -9    1.11    1.48
   2  -9  -9   -0.60    1.92
   2   9  -9    0.27    1.30
   2   9  -9   -0.92    1.51
   2   9  -8    3.25    1.66
   2  -9  -8    6.27    2.40
   2   9  -8    4.75    1.49
   2   9  -7    9.66    2.27
   2   9  -7   11.17    1.77
   2  -9  -7    9.95    2.69
   2   9  -7    9.50    2.18
   2   9  -6   67.55    4.44
   2   9  -6   66.92    5.18
   2  -9  -6   56.50    4.21
   2  -9  -6   56.58    3.89
   2   9  -6   70.69    5.25
   2   9  -5   12.99    1.91
   2   9  -5   12.38    2.26
   2  -9  -5    9.79    1.70
   2   9  -4   93.91    5.63
   2  -9  -4   88.19    5.63
   2   9  -3    1.10    1.13
  -2   9   3    1.79    1.37
  -2   9   3    1.41    0.92
   2  -9  -3    1.21    1.19
   2   9  -2    9.14    1.80
  -2   9   2    9.30    1.87
  -2   9   2    8.33    1.66
  -2   9   1   15.42    2.26
   2   9  -1   14.18    2.29
  -2   9   1   12.94    2.12
  -2   9   0  209.51   10.66
  -2   9   0  206.01   10.67
   2   9   1   12.62    2.14
  -2   9  -1   13.53    2.40
   2   9   2  186.86    9.34
  -2  -9  -2  168.34    7.45
  -2   9  -2  175.87    7.51
  -2   9  -2  178.32    9.48
   2   9   3    5.08    1.62
  -2  -9  -3    3.52    0.87
  -2   9  -3    4.50    0.92
  -2   9  -3    3.37    1.66
   2   9   4   -0.04    1.26
  -2  -9  -4    0.60    1.30
  -2  -9  -4    1.18    0.94
  -2   9  -4    1.15    0.80
  -2   9  -4    0.93    1.54
   2   9   5    8.42    1.75
  -2   9  -5   12.36    2.46
  -2  -9  -5   10.91    2.41
  -2  -9  -5   10.54    1.93
  -2   9  -5   11.59    1.72
  -2   9  -5   11.59    1.53
  -2   9  -6  164.94    9.41
   2   9   6  166.73    8.63
  -2   9  -6  167.85    9.42
  -2  -9  -6  148.82    9.48
  -2   9  -6  154.63    8.49
  -2   9  -7    3.65    1.64
  -2  -9  -7    0.83    1.64
  -2   9  -8   18.84    3.15
  -2  -9  -8   16.54    3.42
  -2   9  -9    0.33    1.60
  -2  -9  -9    0.89    2.06
  -2  -9 -10   22.70    1.52
  -2  -9 -10   14.39    1.48
  -2  -9 -10   17.33    1.58
  -2   9 -10   20.02    1.41
  -2  -9 -10   20.10    1.65
  -2  -9 -10   13.70    3.25
  -2   9 -10   17.57    3.47
  -2  -9 -10   17.08    1.48
  -2   9 -10   21.91    1.55
  -2  -9 -10   21.22    1.77
  -2  -9 -10   22.62    1.78
  -2   9 -11   14.65    1.35
  -2  -9 -11   12.92    1.44
  -2  -9 -11   13.28    1.58
  -2   9 -11   14.01    1.33
  -2   9 -11   12.36    1.14
  -2   9 -11   10.74    3.00
  -2  -9 -11   14.26    1.29
  -2  -9 -11   12.31    1.47
  -2   9 -11   12.94    1.18
  -2  -9 -11   12.45    1.32
  -2  -9 -11   11.90    1.44
  -2  -9 -11   13.26    1.47
  -2  -9 -11    7.07    2.98
  -2  -9 -11   12.06    1.31
  -2  -9 -11   12.26    1.34
  -2  -9 -11   10.60    1.36
  -2  -9 -12   49.25    3.01
  -2  -9 -12   53.40    3.02
  -2   9 -12   49.77    2.64
  -2  -9 -12   49.25    2.85
  -2  -9 -12   52.98    2.97
  -2   9 -12   53.34    2.83
  -2  -9 -12   50.79    2.93
  -2  -9 -12   51.09    3.09
  -2   9 -12   54.06    2.82
  -2   9 -12   48.50    2.58
  -2  -9 -12   54.20    2.78
  -2  -9 -12   50.55    2.82
  -2  -9 -12   51.80    2.85
  -2  -9 -12   52.71    2.95
  -2  -9 -13    3.91    1.11
  -2  -9 -13    2.53    1.26
  -2   9 -13    2.27    0.80
  -2  -9 -13    1.79    0.94
  -2  -9 -13    3.06    1.13
  -2  -9 -13    4.15    1.33
  -2   9 -13    2.34    0.90
  -2  -9 -13    2.99    1.23
  -2  -9 -13    2.39    0.88
  -2  -9 -13    2.00    0.96
  -2   9 -13    2.34    0.75
  -2   9 -13    2.98    0.97
  -2  -9 -13    3.82    0.93
  -2   9 -13    3.01    0.80
  -2  -9 -13    2.27    1.08
  -2  -9 -13    3.19    1.05
  -2  -9 -14    1.48    0.93
  -2  -9 -14    4.64    1.28
  -2  -9 -14    3.29    1.08
  -2   9 -14    3.37    0.71
  -2  -9 -14    3.32    0.88
  -2  -9 -14    2.05    1.17
  -2  -9 -14    3.43    0.92
  -2   9 -14    4.11    1.02
  -2  -9 -14    5.63    1.25
  -2  -9 -14    3.22    1.07
  -2   9 -14    2.74    0.74
  -2   9 -14    2.64    0.71
  -2  -9 -14    2.44    1.19
  -2  -9 -15    1.37    0.95
  -2  -9 -15   -0.43    0.87
  -2  -9 -15    1.76    1.18
  -2  -9 -15   -0.25    0.68
  -2   9 -15    0.80    0.60
  -2  -9 -15   -0.81    1.26
  -2   9 -15   -0.11    0.80
  -2  -9 -15   -0.66    1.07
  -2   9 -15   -0.05    0.60
  -2   9 -15   -0.10    0.49
  -2  -9 -15   -0.60    1.12
  -2  -9 -16    8.26    1.33
  -2  -9 -16    8.83    0.93
  -2   9 -16    7.87    0.91
  -2  -9 -16    6.19    1.10
  -2   9 -16    7.54    1.01
  -2   9 -16    7.55    0.80
  -2  -9 -16    7.30    1.24
  -2  -9 -17    3.29    0.56
  -2   9 -17    3.34    0.59
  -2   9 -17    3.37    0.51
  -2   9 -17    4.47    0.73
  -2  -9 -17    3.70    0.86
  -2  -9 -17    4.15    0.83
  -2   9 -18   12.95    0.77
  -2   9 -18   15.28    0.88
  -2  -9 -18   13.17    0.94
  -2  -9 -18   16.37    1.02
  -2   9 -18   16.29    0.90
   2 -10 -18    2.12    0.62
   2 -10 -18    0.96    0.47
   2 -10 -18    1.54    0.59
   2 -10 -18    0.90    0.37
   2  10 -18    1.10    0.46
   2  10 -17    6.63    0.84
   2  10 -17    5.31    0.61
   2 -10 -17    5.31    0.88
   2 -10 -17    5.81    1.00
   2 -10 -17    5.63    0.96
   2  10 -17    5.35    0.77
   2 -10 -17    8.11    0.99
   2 -10 -17    8.15    0.93
   2 -10 -17    6.07    0.80
   2 -10 -16    1.27    0.77
   2  10 -16    1.33    0.48
   2  10 -16    0.06    0.82
   2 -10 -16   -0.32    0.87
   2  10 -16    1.67    0.65
   2 -10 -16    0.23    1.02
   2 -10 -16    0.87    0.64
   2 -10 -16   -0.15    0.98
   2  10 -16    1.27    0.83
   2 -10 -16    1.28    0.64
   2 -10 -16    2.03    0.96
   2 -10 -16    1.88    1.06
[truncated: 3,763,102 more chars]
